# Supplementary material for: Differential Evolution of Antiretroviral Restriction Factors in Pteropid Bats as Revealed by APOBEC3 Gene Complexity
Source: Mol Biol Evol. 2018 Mar 29;35(7):1626–37. doi: 10.1093/molbev/msy048 (PMC5995163; doi:10.1093/molbev/msy048)
Supplement: Supplementary Data [file msy048_supp.zip]

Archive with 7 entries (7 files):
- Supplementary Data 1 - ISRE predictions.txt
- Supplementary Data 2 - Betaretrovirus alignment.pdf
- Supplementary Data 2 - Betaretrovirus alignment.txt
- Supplementary Data 3 - Gammaretrovirus alignment.pdf
- Supplementary Data 3 - Gammaretrovirus alignment.txt
- Supplementary Figures.docx
- Supplementary Tables.docx
