# Supplementary material for: Differential Evolution of Antiretroviral Restriction Factors in Pteropid Bats as Revealed by APOBEC3 Gene Complexity
Source: Mol Biol Evol. 2018 Mar 29;35(7):1626–37. doi: 10.1093/molbev/msy048 (PMC5995163; doi:10.1093/molbev/msy048)
Supplement: Supplementary Data [file msy048_supp.zip › Supplementary Data 2 - Betaretrovirus alignment.txt]

>Ancestral_G7_Beta
TGGCGCCCGAACAGGGACCTGAAAACGGGGAATAGCAAGGACCCACCGCA
AGACGAGTGCACTCGAGTTGGCCAAAGAAGCCGTGGGCGGTGAAGGTGAG
TACGCAGGAGTTTTTGTATAGAAACTGAAAGGAAAATATAATGGGCCAAG
GAAATAGTCGACTGCTATTTGTACATATGCTTAAGAATATGCTTAGAGTT
AGAGGAGCTAAATAGGTCAGCAACAGTTAATGAAGTTCTTGCAATTTATA
GAAGAAGTTTGTCCCTGGTTTCCTGAGGAAGGGACAATTGATTTAGAGAC
ATGGTTAAGAGTGGGTCAAAAGTTACAGGATTACTATGATGCCCACGGAC
CTACTAAGGTTCCGGTAGATACTTTTGGGCTTTGGACTTTGATTAGATTC
TTTAGACCCTAGGCATGACAGATTAAAGAACAAATGTCACCTGTTAAAAC
ATGTTCATGAGTATGACGAATCTGAGGCTGCTGGGGTTGGCCTTCTGCCC
CTCCGATCTCCCCCTCCTTTCGACTCCATTTTTACTGATGATGAGGAGGA
GGAGGCCGCTAGATATCATTATGAAGATTCAGCTCCACTTGTAGCTATTG
GAGGCGTTAACATTTAAAGATGATCAGCTTAAGCGCTTAAGCAACTTACT
GTGCAAAAAGCGGGAAACAGGCCTGCTATGGACACTCCTAAAAATCTGAC
TCCGATTTTTTGCATCCTCTACATCCCACAGTTATAGCTGGTGTGGACCC
TCCTCCAGTGCTTATTCCTGCACTTAAGGTTGAGACTGGCTTACAGAAGG
GGCTTAGAATAGCGCAGCTAATGGAGACAATATCGGAGATTTTAAAATGG
CTTTTCCAGTAATAGATCAGCATGATCAACGGGGACATGAGCCTTTGCCT
TTTAAGGTATTAAAAGAATTGAAAATGGCTTGTGCTCAATATGGAGCTAC
TGCTCCATTTACTTTGGCTCAGGTGGAAGGACTTACGGCTTCTGCCCTGA
CGCCTTGGGATTGGAGAATTGTGGCAAGAGCTTGCTTATCCGATGGGGAT
TTTTTATTATGGGATACTTCTTTTAGAGAGCATTGTGAAAGGACTGCTAA
ATTAAACAGCCAATAATGGAATTACTTATGATATGCTTGCTGGTGAAGGT
CCATATAAAGAAAATGTAAACCAATTAACTTATCCTGCTGGCGCTTATGC
CCAGATCAATACTGCAGCTAAAGAAGCTTGGAAATCCCTACCTTGTAGTA
ACAGAAAGACTGAAGAATTATCTAAGATTAGGCAAGGACCTGATGAGCCT
TTTCAAGATTTTGTTGATAGATTGTTGAATGCAGCGGTCGGCTTATCAGT
GATCCCGAGGCCGAAACTATTCTAGTAAAAATATTAGCTTATGAGAATGC
TAATTCTGCTTGTCAGGCCGCAATTAGACCTTTTAAAAGGAAAGGGGATC
TTGGAGATTACATCCGACTTTGCTCGGACATTGGGCCCTCTTATACCCAA
GGAATAGCCATTGCTGCAGCACTGCAAGGAAAATCTATTAAGCAAGTATT
AACAGCAAGCAAAATATGGGAAAGGAAGAGGGATTAATGCTGGTTGCTTT
GGATGTGGAAAATCAGGCCATCAGATTACAGTGTCCCACTAGGGGCAATA
TCCCAAGGGTGCCTGGAGTGTGTCCGAAATGTGGAAAAGGAAAGCATTGG
GCACGAGATTGTAAGTCTAAGACCAATGTGGCGGGCCAATTTATTCAGGG
AAACGGATGGAGGGGCCCGCCCCGGGCCCCTGCACAATGTTACGGGGCAA
CTCAGCAGGCCCAGGGAGGTCTGTTCAGAACTTTTCCGAGCAACCTCAGG
CAGCGCAGGACTGGACCTCAGTTCCTCCACCTACGCAGTCTTAACCCCTG
AAATGGGAATTCAAGCCCTACCTACAGGAGTGTGGGGGCCTCTCCCATCA
GGAACATTAGGATTGCTGTTAGGAAGAAGTAGTACTACCATGCAAGGAAT
TATTGTTCATCCTGGCATAATTGATGCTGATTACACAGGAGAAATAAAAA
TTATGACTGGGTCCCCTTCTAAAATTTCTGCAATTCAAGCGGGACAACGA
ATAGCACAGCTTATTATAATCCAATTGGTCATGCTAAGAGTAGTAAACAA
AGGGGTACACAAGGTTTTGGCTCATCTGATCTCTATTGGATCCAAGCTAT
TGGGTCAAAGAGACCCGAACTCAAGTTAAAAATTAGAGGAAAAGAATTCA
TAGGGTTACTAGATACAGGAGCTGATGTATCTGTTGCTCTGCAGCATTGG
CCCCACAGTGGCCTAAACAACCTACTATGACACAGTTGCAGGGAATAGGG
CAGCAAACCACTCCTGAGCAAAGTAGTGATTTATTAACCTGGGAAGATCA
AGATAACAATAAAGGGACGTTCCAACCTTATATTGTTCCAGGATTACCTG
TTAACCTCTGGGGAAGAGATATTATGGAAAAGATGGGAGTATATCTCCAC
AGCCCAAATAAGATAATTACTCAACAAATGTTTGATCAGGGACAACTCCC
ATTTCAGGGGATGGGGAGATATAATCAAGGAATAATTAACCCTTTGCAGC
CTAATTGACATTGAGCAGGGCTTGGATATTTTTGACAAGGGTCATTGAAC
AACCTGTACCCCATGCGGATCCAATAACCTGGAAAGCGAGGATCCTGTAT
GGGTGGATCAGTGGCCCTTGACTGAGGAAAAAATACAAGCCACTCGGCAG
TTAGTACAGGAACAGCTGGAGAGCGGACATATTGAGGAATCTAATTCCCC
TTGGAATTCTCCTATATTTGTAATAAGAAAAAATCAGGAAAATGGAGACT
CTTACAAGATTTAAGGGCTGTAAACCAGACAATGGAACTAATGGGAGCAT
TGCAGCCTGGGTTGCCTTCTCCGGCTGCCATTCCTAAAGATACTTATAAG
ATCATTATTGATTTGAAAGATTGTTTTTATACTGTTCCCTTATGCCCTGT
TGATTGTAAGCGGTTTGCCTTCAGTGTGCCTTCATCTAATTTTAAAGAAC
CTATGACAAGGTATCACTGGAAAGTTTTGCCACAAGGCATGGCCAATAGT
CCTACACTATGTCAAAAATTTGTGGCTCAAGCATTGGCTTCCATACGGAA
AAATTTTCAACAGTATATTTAATTCATTATATGGATGATATCCTGTTAGC
TCATAAAAACGAGCCTGCACTTTTACAGTGCTATTCAATTACAGAAGGAA
TTGGAACACTGGGGACTAAAAATTGCCCCTGAAAAGGTACAACGGGAAGA
GCCTTATACTTATCTGGGATACATGTTATATCCCAAGGTGATAATGCCTC
AAAAGATACAGATCGATCATTTGAAAACTCTCAATGATTTTCAAAAATTT
CTGGGGGACATTAATTGGGTAAGACCTCATTTAAAGATTACCACTGGAGA
ATTAAAACCGGTTTGATATATTAAAAGGCGATGCGTCTCCTACATCACCT
AGACAATTGACACAGGAAGCTTTACAGCTGGTAGAATCCGCTATATCTGC
CCAGCAGGTACAATATATTGATTATACTCAAGAGTGGTATGGATATGTTC
TCGCTACAAAACATACACCTACTGGCGTTTTGTGGCAGCATGGACCCTTA
CGATGGATCCACCTCCCTGTGTCGCCTTCTAAAGTTCTCAATCCATATCA
TGAAGCAGTGGCTTCTCTCATACAGCTGTTAAGAGTCAATACTTTGGCAA
AGAGCCACATATCATAGTAGTACCCTTTACTCAACAGCAATTAAATTGGT
TATTTCAAAATTCTGACTCATGGAACATAGCCTTTGCATATTACAGGAAA
AATTGACAATCATTATGCTGGTGACAAACTTTTACAGTTTGCTAATATGC
AATCATTTATCTTTCCTCGCGTAATTAAGACCACCCCGATACAGAATGCT
CTTTATATTTACTGATGGAAAAGCCGTGTATGCTGTTGACAACCAAACCT
ACTGCATACAAACATCCCCTGCATCTGCTCAGATTGTAGAATTGCGGGCA
GTTGCTGCGGTTTTTCAAATATTTGCTCCCCTTAACCTATATACTGATAG
TCAATACATTGCTAAAGCTTTAATCATATTGGAGACTGTACCTTATATTG
CTACCCACAATTCTGAGGTGCATTCTTATTGGCGCAAATTCAATTGGCTA
TACACAACAGAAAAGAATTCTGCTATGTGACTCATTCGAGCTCATACAAA
TCTCCCTGGTCCTTTGTCTAAGGCTAATGCACTGTTGATGCAGCCACCCA
CCTACTTACTAGTAATGTTGAACAAGCACGACAATCTCACGCTATACATC
ATCAAAATAGCTCTTATCTAAGAAGGCAATTTCATCTCACCAGAGAAGCA
GCAAGACAAATTATAAAAAGTTGTCCCACTTGCCCTCAGTTTTTTCATGT
TCCTCATTATGGTATTAATCCCCGTGGTTTGATGCCGAATCAAATTTGGC
AGATGGACGTAACCCACATTCCTGAATTTGGTAGATTAAAATATGTACAT
GTTACTGTAGATACATTTTCTGGATTCATTTTTGCTTCTGCTTTGACTGG
TGAAGCTACTAAACATGTTATTAATCACTGCTTACGCTGCTTTGCAGCTA
TTGGATGTCCTCAAATTCTTAAGACAGACAATGGCTCTGGTTATATTAGT
GCTGCTTTTAAAACATTTTGCTCTCAGTTACATATTGAACAACTCAATTG
ATAAAATAAAAAAGGGGGAGTTATACCCCTTCTCCACAAAATTATTTAAA
TCATGCCTTATTCATTTTAAATTTTTAAATTTGGATGCCAAAGGGCACTC
TGCAGCTGAGCGCTTATGGCATCCCACTACTACATGCCACTGTAAGATGG
AAAGATCCGTTAACTGGACAATGGAATGGACCAGATCCTGTACTAATATG
GGGACGAGGGCATGTTTGTGTTTTTCCGCAGGGAGCTGACGGAGCACGCT
GGTTGCCTGAACGACTAGTGCGCATGCCGAAAATGAACATCGAGATTATT
CTTCTGATGGGAATACTGATTAATCCAACAGTTTATGCCGCAGTGCATTG
GGCTTACATCCCGGATCCTCCGGTACTACATCCTTTGGTCTGGGCCACAG
ATCCAGGTTTTTTCTAATAACTTTTAGCAGCAATAGGACTACCTTTTGTT
TTCTTTCTACTTCCCAACCTGGGTGTTTGAATATCACGGAGCAGCCTTGG
CCTAGGAAAGGAGGAGCTGTTATGCTTGGGGCTCCTGATGGCGAAGCTGT
AAGCAACAATGATACGATCCCGTTTGAACTTTGTCACTCGAAGAGGCATG
TGCAAAAAGATTCAGTATGGTGGCATCGTTGTCATCAAGAATGCCGGTAA
CAGGATTTAATGAAACTGTTTGGGACTTCTCTCGGCCTTATGACACTGGG
ACTGCTTTATCTGCTGGACTCTGGAAAACAAGCTCTGGCGTGGCAGACTC
ATATTTGGAAACTGGCTGCCGGACTTGTGACAATGAGTATTAGCAGACTA
ATGAATCTCGGACCAATTGTAGTGGTTCAGGAGAAAGATTCTCATATGCC
CGAACTTGTGTTAATGTCCCATATATATTATTGTTAGGAAATTTCAATAT
TACCGTAGATAAATCAATTTAATTGTAATAATTGTCAGCTGTCTAATTGT
GTTACTCCTGCTAACACGTTCTCGTGCTTAGACAACCGCCATTTATAATG
GTACCTTACAGGCCCTTGGTTTGATGAATATGGGTTACAGGTTTTACAAG
AGATTAACATGGCATTAGGAAGATCTAAAAGGGCTGTGGCTGTTGTTGTG
GCAGGTATTCTTGCAGTTGTCGCCTTGGTGGTTACAGCCACCACTGCTGC
CATATCCTTGTCCAACTCTGTGCAAACTGCAACATTTGTTAATGATCTGA
CAAAAAATGTTTCATTAGCTATGGGATCTCAAGAAAGTATTGATGAAAAA
ATTGAACAAAAATTAGATGCACTATATGAAACAGTAAACTTTTTGGGAGA
AGAAGTTCAAGCCTTAAAATTGTCCTCCCGCTTCGTTGCCATGTACAATA
TCGATGGATTTGTGTTCCAAAAAGGTATAATAGTACCACCCATCCTTGGG
ATAAGATAAAAAATCATTTA
>GeneScaffold_1344
TGGCGCCCGAACAGGGACCTGAAAATGGGGAAAAGCAAGGACCCACCGCA
AGACGAGTGCACTCGAGTTGGCCAAAGAAGCCGTGGGCGGTGAAGGTGAG
TACGCAGGAGTTTTTGTATAGAAACTGTAAGGAAAATATAATGGGCCAAG
GAAATAGTCGACTGCTATTTGTACATATGCTTAAGAATATGCTTAGAGTT
AGAGGAGCTAAATAGCTCAGCAACAGTTAATGAAGTTTTTGCAATTTATA
GAAGAAGTTTGTCCCTGGTTCCCTGAGGAAGGGACAATTGATTTAGAGAC
ATGGTTAAGAGTGGGTAAAAAGTTACAGGATTACTATGATGACCACGGAC
CTACTAAGGTTCCGGCAGATACTCTTGGGCTTTGGACTCTGATTAGATTC
TTTAGACCCTAGGCATGACAGATTAAAGAACAAATGTCTCCTGTTAAAAC
ATGTTCATGAGTATGACGAATCTGAGGCTGCTGGGGTTGGCCTTCTGCTC
CTCCGATCTCCCCCTCCTTTCAACTCCATTTTTACTGATGAGGAGGAGGA
GGAGGCCGCTAGATATTATTATGAAAATTCAGCTCCACTTGTAGCTATTG
GAGGCGTTAACATTTAGAGATGATCAGCTTGAGCGCTTAAGCAACTTACT
GTGCAAAAAACAGGAAACAGGCCTCCTATGGACACTCCTAAAAATCTGAC
TCCGATTTTTCGCATCCTCTTCATCCCACAGTTATAGCTGGTGTGGACCC
TCCTCCAGTGCTTATACCTGCACTTAAGGTTGAGACTGGCTTACAGAAGG
GGCTTAGAATAGCGCAGCTAATGGAGACAATATCGGAGATTTTAAAATGG
CTTTTCCAGTAATAGATCAGCATGATCAACGGGGACATGAGCCTTTACCT
TTTAAGATATTAAAAGAATTGAAAACGGCTTGTGCTCAATATGGAGCTAC
CGCTCCGTTTACCTTGGCTCAGGTGGAAGGACTTACAGCTTCTGCCCTGA
CGCCTTGGGATTGGAGAATTGTGGCAAGAGCTTGCTTACCCGGTGGGGAT
TTTTTATTACGGGATACTTCTTTTAGAGAGCATTGTGAAAGGACTGCTAA
ATTAAACAGCCAATAATGGAATTACTTACGATATGCTTGCTGGTGAAGGT
CCATATAAAGAAAATGTAAACCAGTTAACTTATCCTGCTGGCGCTTATGC
CCAGATCAATACTGCAGCTAAAGAAGCTTGGAAATCTCTACCTTGTAGTA
ACAGAAAGACTGAAGAATTATCTAAGATTAGGCAAGGACCTGATGAGCCT
TTTCAAGATTTTGTTGATAGATTGTTGAATGCAGCGGTCGGCTTATCAGT
GATCCCGAGGCCGAAACTATTCTAGTAAAAATATTAGCATATGAGAATGC
TAATTCTGCTTGTCAGGCCGCAATTAGACCTTTTAAAAAGAAAGGGGATC
TTAAAGATTACATCCGACTTTGCTCGGACATTGGGCCCTCTTATACCCAG
GGAATAGCCATTGCTGCAGCACTGCAAGGAAAATCTATTAAGCAAGTATT
AACAGCAAGCAAAATATAGGAAAGGAAGAGGGATTAATGCTGGTTGCTTT
GGATGTGGAAAATCAGGCCATCAGATTACAGTGTCCCACTAGGGGCAATG
TCCCAAGGGTGCCTGAAGTGTGTCCAAAATGTAAAAAAGGAAAGCATTGG
GCACGAGATTGTAAGTCTAAGACCAATGTAGCGGGCCAATTTATTCAGGG
AAACGGATGGAGGGGCCCGCCCCGGGCCCCTGCACAATGTTACGGGGCAA
CTCAGCAGGCCCAGGGAGGTCTGTTCAGAACTTTTCCGAGCAACCTCAGG
CAGCGCAGGACTGGACCTCAGTTCCTCCACCTACGCAGTTTTAACCCCTG
AAATGGGAATTCAAGCCCTACCTACAGGAGTGTGGGGGCCTCTCCCATCA
AGAACATTAGGATTGCTGTTAGGAAGAAGTAGTACTACCATGCAAGGAAT
TATTGTTCATCCTGGCATAATTAATGCTGATTACACAGGAGAAATAAAAA
TTATGACTGGGTCCCCTTCTAAAATTTCTGCAATTCAAGCGGGACAACGA
ATAGCACAGCTTATTATAATCCAATTGGTCATGCTAAGAGTAGTAAACTA
AGGGGTACACAAGGTTTTGGCTCATCTGATCTCTATTGGATCCAAGCTAT
TGGGCAAAAGAGACCCAAACTCAAGTTAAAAATTAGAGGAAAAGAATTCA
TAGGGTTACTAGATACAGGAGCTGATGTATCTGTTGCTCTGCAGCATTGG
CCCCACAGTGGCCTAAACAACCTACTATGACACAGTTGCAGGGAATAGGG
CAGCAAACCACTCCTGAGCAAAGTAGTGATTTATTAACCTGGGAAGACCA
AGATAACAATAAAGGGACATTCCAACCTTATTTTGTTCCAGGATTACCTG
TTACCCTCTGGGGAAGAGATATTATGGAAAAGATGGGAGTATATCTCCAC
AGCCCAAATAAGAAAATTACTCAACAAATGTTTGATCAGGGACAACTCCC
ATTTCAGGGGATGGGGAGATATAATCAAGGAATAATTAACTCTTTGCAGC
CTAATTGACATCGAGCAGGGCTTGGATATTTTTAACAGGGGTCATTGAAC
AACCTGTACCCCATGCGGATCCAATAACCTGGAAAGCGAGGATCCTGTAT
GGGTGGATCAGTGGCCCTTGACTGAGGAAAAAATACAAGCCGCTCAGCAG
TTAGTACAGGAACAGCTAGAGAGCGGACATATTGAGGAATCTAATTCCCC
TTGGAATTCTCCTATATTTGTAATAAGAAAAAATCAGGAAAATGGAGACT
CTTACAAGATTTAAGGGCTGTAAACCAGACAATGGAACTAATGGGAGCAT
TGCAGCCTGGGTTGCCTTCTCCGGCTGCCATTCCTAAAGATACTTATAAG
ATCATTATTGATTTGAAAGATTGTTTTTATACTGTTCCCTTATGCCCTGT
TGATTGTAAGCGGTTTGCCTTCAGTGTGCCTTCATCTAATTTTAAAAAAC
CAATGACAAGGTATCACTGGAAAGTTTTGCCACAAGGCATGGCCAATAGT
CCTACACTATGTCAAAAATTTGTGGCTCAAGCATTGGCTTCCATACGGAA
AAATTTTCAACAGTCTATTTAATTCATTATATGGATGATATCCTGTTAGC
TCATAAAAACGAGCCTGCACTTTTACAGTGCTATTCAATTACAGAAGGAA
TTAGAACATTAGGGACTAAAAATTGCCCCTGAAAAGGTACAACGAGAAGA
GCCTTATACTTATCTAGGATACATGTTATATCCCAAGGTGATAATGCCTC
AAAAGATACAGATCGATCATTTGAAAACTCTCAATGATTTTCAAAAATTT
CTAGGGGACATTAATTAGGTAAGACCTCATTTAAAGATTACCACTAGAGA
ATTAAAACCGGTTTGATATATTAAAAGGCGATGCGTCTCCTACATCACCT
AGACAATTGACACAGGAAGCTTTACAGCTAGTAGAATCTGCTATATCTGC
CCAGCAGGTACAATATATTGATTATACTCAAGAGTAGTATGGATATGTTC
TCGCTACAAAACATACACCTACTGGCGTTTTGTGGCAGCATGGACCCTTA
CGATAGATCCACCTCCCTGTGTCACCTGCTAAAGTTCTCAATCCATATCA
TAAAGCAGTGGCTTCTCTCATACAGCTGTTAAGAGTCAATACTTTGGCAA
AGAGCCACATATTATAGTAGTACCCTTTACTCAGCAGCAATTAAATTGGC
TATTTCAAAATTCTGATTCATGGAACATAGCCTTTGCATACTACAGGAAA
AATTGACAATCATTATGCTAGCAACAAACTTTTACAGTTTGCTAATATAC
AGTCATTTATCTTTCCTCGTGTAATTAAGACCACCCCGATACAGAATGCT
CTTTATATTTACTGATGGAAAAGCCGTATATGCTGTTGACAACCAAACCT
ATTGCATACAAACATCCCCTGCATCTGCTCAGATTGTAGAATTGCGGGCA
GTTGCTGCAATTTTTCAAATATTCGCTCCCCTTAACCTATATACTGATAG
TCAATACATTGCTAAAGCTTTAATTATATTGGAGACTATACCTTATATTG
CTACCCACAATTCTGAGGTGCATTCTTATTAGCGCAAATTCAATTAGCTA
TGCACAACAGAAAAGAATTCTGCTATGTGACTCATTCGAGCTCATACAAA
TCTCCCTGGTCCTTTGTCTAAGGCTAATACACTGTTGATGCAGCCACCCA
CCTACTTGCTAGTAATGTTGAACAAGCACGACAATCTCATGCTATACATC
ATCAAAATAGTTCTTATCTAAAAAGGCAATTTCATCTCACCAGAGAAGCA
GCAAGACAAATTATAAAAAGTTGTCCCACTTGCCCTCAGTTTTTTCATGT
TCCTCATTATAGTATTAATCCCCATGGTTTGATACCGAATCAAATTTGGC
AAATGGATGTAACCCACATTCCTGAATTTGGTAAATTAAAATATGTACAT
GTTACTGTAGATACATTTTCTGGATTCATTTTCACTTCTGCTTTGACTGG
TGAAGCCACTAGACATGTTATTAATCACTGCTTACGCTGCTTTGCAGCTA
TTAGATGTCCTCAAATTCTTAAGACAGACAATGGCTCTAGTTATACTAGT
GCCGCTTTTAAAACATTTTGCTCTCAGTTACATATTGAACAACTCAATTG
AGAAAATAAAAAAGGGGGAGTTATACCCCTTCTCCACAAAATTATTTAAA
TCATGCCTTATTCATTTTAAATTTTTAAATTTGGATGCCAAAGGGCACTC
TGCAGCTGAGCGCTTATGGCATCCCACTACTACATGCCACTGTAAGATGG
AAAGATCCATTAACTGGACAATAGAATAGACCAGATCCTGTACTAATATG
GGGACGAGGGCATGTTTGTGTTTTTCCGCAGGGAGCTGACGGAGCACGCT
GGTTGCCTGAACGACTAGTGCGCATGCCGAAAATGAACATCGAGATTATT
CTTCTGATGGGAATACTAATTAATCCAACAGCTTATGCTGCAGTGCATTG
GGCTTACATTCCGGATCCTCCGGTACTACATCCTTTGGTCTGGGCCACAG
ATCCAGGTTTTTTCTAATAACTTTTAGCAGCAATAGGACTACCTTTTGTT
TTCTTTCTACTTCCCAACCTGGGTGTTTGAATATCACGGAGCAGCCTTGG
CCTAGGAAAAGAGGAGCTGTTATGCTTGGGGCTCCTGATGGCAAAGCTGT
CAGCAATAATGATACAATTCCGTTTGAACTTTGTCACTCAAAGAAGCCTG
TGCAAAAAGATTCAGTATGGTGGCATCGTTGTCATCAAGAATGCCAGTAA
CAGGATTTAATGAAACTGTTTGGGACTTCTCTCGGCCTTATAACACTGAG
ACTGCTTTATCTGCTGGACTCTGGAAAACAAGCTCTGGCGTGGCAGACTC
ATATTTGGAAACTGGCTGCCGGACTTGTGACAATGAGTATTAGCAGACTA
ATGAATCTCGGACCAATTGTAGTGGTTCAGGAGAAAGATTCTCATATGCC
CGAACTTGTGTTAATGTCCCATATATGTTATTGTTAGGAAATTTCAATAT
TACCGTAGATAAATCAATTTAATTGTAATAATTGTCAGCTGTCTAATTGT
GTTACTCCTGTTAACACGTTCTCGTGCTTAGACAACCACCATTTATAATG
GTACCTTACAGGCCCTTGGTTTGATGAATATGGGTTACAGGTTTTACAAG
AAATTAACACGGCCTTAGGAAGATCTAAAAGGGCTGTGGCTGTTGTTGTG
GCAGGTATTCTTGCAGTTGTCACCTTGGTGGTTGCAGCCACCACTGCTGC
CATATCCTTGTCCAACTCTGTGCAAACTGCAACATTTGTTAATGATCTGA
CAAAAAATGTTTCATTAGCTATGGGATCTCAAGAAAGTATTGATGAAAAA
ATTGAACAAAAATTAGATGCACTATATGAAACAGTAAACTTTTTGGGAGA
AGAAGTTCAAGCCTTAAAATTGTCCTCCCACTTCGTTGCCATGTACAATA
TCGATGGATTTGTGTTCCAAAAAGGTATAATAGTACCACTCATCCTTGGG
ATAAGATAAAAAATCATTTA
>scaffold_12699
TGGCGCCCGAACAGGGACCTGAAAACGGGGAATAGCAAGGACCCACCACA
AGGCGAGTGCACTCGAGTTGGCCAAAGAAGCCGTGGGCGGTGAAGGTGAG
TATGCAGGAGTTTTTGTATAGAAACTGAAAGGAAGATATAATGGGCCAAG
GAAATAGTCGACTGCTATTTGTACATATGCTTAAGAATATGCTTAGAGTT
AGAGGAGCTAAATAGGTCAGCAACAGTTAATGAAGTTCTTGCAATTTATA
GAAGAAGTTTGTCCCTGGTTCCCTGAGGAAGGGACAATTGATTTAGAGAC
ATGGTTAAGAGTGGGTAAAAAGTTACAGGATTACTATGATGACCACGGAC
CTACTAAGGTTCCGGCAGATACTTTTGGGCTTTGGACTTTGATTAGATTC
TTCAGACCCTAGGCATGACAGATTAAAGAACAAATGTCACCTGTTAAAAC
ATGTTCATGGGTATGATGAATCTGAGGCTGCTGGGGTTGGCCTTCTGCCC
CTCCGATCTCCCCCTCCTTTCGACTCCATTTTTACTGATGAGGAGGAGGA
GGAGGCCGCTAGATATCATTATGAAGATTCAGCTCCACTTGTAGCTATAG
GAGGCGTTAACATTTAAAGATGATCAGCTTAAGCGCTTAAGCAACTTACT
GAGCAAAAAACGAGAAACAGGCCTGCTATGGACACTCCTAAAAATCTGAC
TCCGATTTTTTGCATCCTCTACATCCCACAGTTATAGCTGGTGTGGACCC
TCCTCCAGTGCTTATTCCTGCACTTAAAGTTGAGACTGGCTTACAGAAGG
GCCTTGGAATAGCGCAGCTAATGGAGACAATATCGGAGATTTTAGAATGG
CTTTTCCAGTAATAGATCAGCATGATCAACGGGGACATGAGCCTTTGCCT
TTTAAGGTATTAAAAGAATTGAAAATGGCTTGTGCTCAATATGGAGCTAC
TGCTCCATTTACTGTGGCTCGGGTGGAAGGACTTTCGGCTTCTGCCCTGA
CGCCTTGGGATTGGAGAATTGTGGCAAGAGCTTGCTTATCCGATGAGGAT
TTTTTATTATGGGATACTTCTTTTAGAGAGCATTGTGAAAGGACTGCTAA
ATTAAACAGCCAATAATGGAATTACTTATGATATGCTTGCTGGTGAAGGT
CCATATAAAGAAAATGTAAACCAATTAACTTATCCTGCTGGCGCTTATGC
CCAGATCAATACTGCAGCTAAAGAAGCTTGGAAATCCCTACCTGGTAGTA
ACAGAAAGACTGAAGAATTATCTAAGATTAGGCAAGGACCTGATGAGCCT
TTTCAAGATTTTGTTGATAGATTGTTGAATGCAGCGGTCGGCTTACCAGT
GATCCTGAGGCCGAAACTATTCTAGTAAAACTACTAGCTTATGAGAATGC
TAATTCTGCTTGTCAGGCCGCAATTAGACCTTTTAAAAAGAAAGGGGATC
TTGGAGATTACATCCGACTTTGCTCGGACATTGGGCCCTCTTATACCCAA
GGAATAGCCATTGCTGCAGCACTGCAAGGAAAATCTATTAAGCAAGTATT
AACAGCAAGCAAAATATGGGAAAGGAAGAGGGATTAATGCTGGTTGCTTT
GGATGTGGAAAATCAGGCCATCAGATTACAGTGTCCCACTAGGGGCAATA
TCCCAAGGGCGCCTGGAGTGTGTCCGAAATGTGGAAAAGGAAAGCATTGG
GCACGAGATTGTAAGTCTAAGACCAATGTGGCGGGCCAAACTATTCAGGG
AAACGGATGGAGGGGCCCGCCCCGGGCCCCTGCACAATGTTACAGGGCAA
CTCAGCAGGCCCAGGGAGGTCTGTTCAGAACTTTTCCGAGCAACCTCAGG
CAGCGCAGGACTGGACCTCAGTTCCTCCACCTACGCAGTCTTAACTCTTG
AAATGGGAATTCAAGCCCTACCTACAGGAGTGTGGGGGCCTCTCCCATCA
GGAACATTAGGATTGCTGTTAGGAAGAAGTAGTACTACCATGCAAGGAAT
TATTGTTCATCCTGGCATAATTGATGCTGATTACACAGGAGAAATAAAAA
TTTTGACTGGGTCCCCTTCTAAAATTTCTGCAATTCAAGCGGGACAGCGA
ATAGCACAGCTTATTATAATCCAATTGGTCATGCTAAGAGTAGTAAACTA
AGGGGTACACAAGGTTTTGGCTCATCTGATCTCTATTGGATCCAAGCTAT
TGGGTCAAAGAGACCCGAACTCAAGTTAAAAATTTGAGGAAAAGAATTCA
TAGGGTTACTAGAGCTTTGGACTTTGATTAGAGATTCTTTAGACCCTAGG
CATGAAAGAGATCAGATTAAAGAACAATGTCACCGTTGCAGGGAATAGGG
CAGCAAACCACTCCTGAGCAAAGTAGTGATTTATTAACCTGGGAAGATCA
AGATAACAATAAAGGGATGTTCCAACCTTATATTGTTCCAGGATTACCTG
TTAACCTCTGGGGAAGAGATATTATGGAAAAGATGGGAGTATATCTCCAC
AGCCCAAATAAGATAATTACTCAACAAATGTTTGATCAAGGACAACTCCC
ATTTCAGGGGATGGGGAGATGTAATCAAGGAATAATTAACCCTTTGCAGC
CTAATTGACATCGAGCAGGGCTTGGATATTTTTGACAAGGGTCATTGAAC
AACCTGTACCCCATGCGGATCCAATAACCTGGAAAGCGAGGATCCTGTAT
GGGTGGATCAGTGGCCCTTGACTGAGGAAAAAATATAAGCCACTCGGCAG
TTAGTACAGGAACAGCTGGAGAGCGGACATATTGAGGAATCTAATTCCCC
TTGGAATTCTCCTATATTTGTAATAAAAAAAAATCAGGAAAATGGAGACT
CTTACAAGATTTAAGGGCTGTAAACCAGACAATGGAACTAATGGGAGCAT
TGCAGCCTGGATTGCCTTCTCCGGCTGCCATTCCTAAAGATACTTATAAG
ATCATTATTGATTTGAAAGATCGTTTTTATACTGTTCCCTTATGCCCCGT
TGATTGTAAGCGGTTTGCCTTCAGTGTGCCTTCATCTAATTTTAAAAAAC
CAATGACAAGGTATCACTGGAAAGTTTTGCCACAAGGCATGGCCAAGAGT
CCTACACTATGTCAAAAATTTGTGGCTCGAGCATTGGCTTCCATACGGAA
AAATTTTCAACAGTATATTTAATTCATTATATGGATGATATCCTGTTAGC
TCATAAAAACGAGCCTGCACTTTTACAGTGCTATTCAATTACAAAAGGAA
TTGGAACACTGGGGACTAAAAATTGCCCCTGTAAAGGTACAATGGGAAGA
GCCCTATACTTATCTAGGATACATGTTATATCCCAAGGTGATAATGCCTC
AAAAGATACAGATCGATCATTTGAAAACTCTCAATGATTTTCAAAAATTT
CTGGGGGACATTAATTGGGTAAGACCTCATTTAAAGATTACCACTGGAGA
ATTAAAACCGGTTTGATATACTAAAAGGTGATGCGTCTCCTACATCACCT
AGACAATTGACACAGGAAGCTTTACAGCTGGTAGAATCCGCTATATCTGC
CCAGCAGGTACAATATATTGATTATACTCAAGAGTGGTATGGATATGTTC
TCGCTACAAAACATACACCTACTGGCGTTTTGTGGCAGCATGGACCCTTA
CGATGGATCCACCTCCCTGTGTCGCCTTCTAAAGTTCTCAGTCCATATCA
TGAAGCAGTGGCTTCTCTCATACAACTGTTAAGAGTCAATACTTTGGCAA
AGAGCCACATATCATAGTAGTACCCTTTGCTCAACAGCAATTAAATTGGC
TATTTCAAAATTCTGACTCATGGAACATAGCCTTTGCATATTACAGGAAA
AATTGACAATCATTATGCTAGTAACAAACTTTTACAGTTTGCTAATATGC
AATCATTTATCTTTCCTCGCGTAATTAAGACCACCCCGATACAGAATGCT
CTTTTTATTTACTGATGGGAAAGCCGTGTATGCTGTTGACAACCAAACCT
ATTGCATGCAAACATCCCCTGCATCTGCTCAGATTGTAGAATTGCGGGCA
GTTGCTGCGGTTTTTCAAATATTTGCTCCCCTTAACCTATATACTGATAG
TCAATACATTGCTAAAGCTTTAATTATATTGGAGACTGTACCTTATATTG
CTACCCACAATTCTGAGGTGCATTCTTATTGGCGCAAATTCAATTGGCTA
TACACAACAGAAAAGAATTCTGCTATGTGACTCATTCGAGCTCGTACAAA
TCTCCCTGGTCCTTTGTCTAAGGCTAATGCACTGTTGATGCAGCCACCCA
CCTACTTACTAGTAATGTTGAACAAGCACGACAACCTCACGCTATACATC
ATCAAAATAGCTCTTATCTAAGAAAGCAATTTCATCTCACAAGAGAAGCA
GCAAGACAAATTATAAAAAGTTGTCCCACGTGCCCTCAGTTTTTTCATGT
TCCTCATTATGGTATTAATCCCCGTGATTTGATGCCGAATCAAATTTGGC
AGATGGACGTAACCCACATTCCTGAATTTGGTAGATTAAAATATGTACAT
GTCACTGCAGATACATTTTCTGGATTCATTTTTGCTTCTGCTTTGACTGG
TGAAGCTGCTAAACATGTTATTAATCACTGCTTACGCTGCTTTGCAGCTA
TTGGATGTCCTCAAATTCTTAAAACAGATAACGGCTCTGGTTATATTAGT
GCCGCTTTTAAAACATTTTGCTCTCAGTTACATATTGAACAACTCAAGTG
AGAAAATAAAAAAGGGGGAATTATACCCCTTCTCCACAAAATTATTTAAA
TCATGCCTTATTCATTTTAAATTTTTAAATTTGGATGCCAAAGGGCACTC
TGCAGCTGAGCGCTTATGGCATCCCACTACTACATGCCACTGTAAGATGG
AAAGATCCGTTAACTGGACAATGGAATGGACCAGATCCTGTACTAATATG
GGGACGAGGGCATGTTTGTGTTTTCCCGCAGGGAGCTGACGGAGCACGCT
GGTTACCTGAACGACTAGTGCGCATGCCGAAAATGAACATCGAGATTATT
CTTCTGATGGGAATACTGATTAATCCAACAGTTTATGCCGCAGTGCATTG
GGCTTACATCCCGGATCCTCCGGTACTACATCCTTTGGTCTGGGCCACAG
ATCCAGGTTTTTTCTAATAACTTTTAGCAGCAATAGGACTACCTTTTGTT
TTCTTTCTACTTCCCGACCTGGGTGTTTAAATATCACGGAGCAGCCTTGG
CCTAAGAAAGGAGGAGCTGTTATGCTTGGGGCTCCTGATGGCGACGCTGT
AAGCAACAACGATACGATCCTGTTTGAACTTTGTCACTGGAAGAGGCATG
TGCAAAAAGATTCAGTATGGTGGCATCGTTGTCATCAAGAATGCGGGTAA
CAGGATTTAATGAAACTCTTTGGGACTTCTCTCCGCCTTATGACACTGGG
ACTGCTTTATCTGCCGGACTCTGGAAAACAAGCTCTGGCGTGGCAGACTC
ATATTTCGAAACTGGCTGCCGGACTTGTGACAATGAGTATTAGCAAACTA
ATGAATCTCGGACCAATTGTAGTGGTTCAGGAGAAAGATTCTTATATGCC
CGAACTTGTGTTAATGTCCCATACATATTATTGTTAGGAAATTTTAATAT
TACCATAGATAAATCAATTTAATTGTAATAATTGTCAGCTGTCTAATTGC
GTTACTCCTGTTAACACGTTCTCGTGCTTAGACAACCGCCATTTATAATG
GTACCTTACAGGCCCTTGGTTTAATGAATATGGGTTACAGGTTTTACAAG
AGATTAACATGGCATTAGGAAGATCTAAAAGGGCTGTGGCTGTTGTTGTG
GCAGGTATTCTTGCAGTTGTCGCCTTGGTGGTTACAGCCACCACTGCTGC
CATATCCTTGTCCAACTCTGTGCGAACTGCAACATTTGTTAATGATCTGA
CAAAAAATGTTTCATTAGCTATGGGATCTCAAGAAAGTATTGATGAAAAA
ATTGAACAAAAATTAGGTGCACTACATGAAACAGTAAACTTTTTGGGAGA
AGAAGTTCAAGCCTTAAAGTTGTCCTCCCGCTTCGTTGCCATGCACAATA
TCGATGGATTTGTGTTCCAAAAAGGTATAATAGTACCACCCATCCTTGGG
ATAAGATAAAAAATCATTTA
>scaffold_12793
TGGCGCCGGAACGGGGACCTGAAAACGGGGAATAGCAAGGACCCACCGCA
AGACGAGTGCACTCGAGTTGGCCAAAGAAGCCGTGGGCGGTGAAGGTGAG
TATGCAGGAGTTTTTGTATAGAAACTGAAAGGAAAATATAATGGGCCAAG
GAAATAGTCGACTGCTATTTGTACATATGCTTAAGAATATGCTTAGAGTT
AGAGGAGCTAAATAGGTCAGCAACAGTTAATGAAGTTCTTGCAATTTATA
GAAGAAGTTTGTCCCTGGTTTCCTGAGGAAGGGACAATTGATTTAGAGAC
ATGGTTAAGAGTGGGTCAAAAGTTACAGGATTACTACGATGCCCACGGAC
CTACTAAGGTTCCGGTAGATACTTTTGGGCTTTGGACTTTGATTAGATTC
TTTAGACCCTAGGCATGACAGATTAAAGAACAAATGTCACCTGTTAAAAA
ATGTTCATGAGTATGACGAATCTGAGGCTGCTGGGGTTGGCCTTCTGCCC
CTCCGATCTCCCTCTCCTTTCGACTCCATTTTTACTGATGATGAGGAGGA
GGAGGCCGCTAGATATCATTATGAAGATTCAGCTCCACTTGTAGCTATTG
GAGGCGTTAACATTTAAAGATGATCAGCTTAAGCGCTTAAGCAACTTACT
GTGCAAAAAGCAGGAAACAAGCCTGCTATGGACACTCCTAAAAATATGAC
TCCGATTTTTTGCATCCTCTACATCCCACAGTTATAGCTGGTGTGGACCC
TCCTCCAGTGCTTATTCCTGCACTTAAGGTTGAGACTGGCTTACAGAAGG
GGCTTAGAATAGCGCAGCTAATGGAGACAATATCGGAGATTTTAAAATGG
CTTTTCCAGTAATAGATCAGCATGATCAACGGGGACATGAGCCTTTGCCT
TTTAAGGTATTAAAAGAATTGAAAATGGCTTGTGCTCAATATGGAGCTAC
TGCTCCATTTACTTTGGCTCAGGTGGAAGGACTTACGGCTTCTGCCCTGA
CGCCTTGGGATTGGAGAATTGTGGCAAGAGCTTGCTTATCCGATGAGGAT
TTTTTATTATGGGATACTTCTTTTAGAGAGCATTGTGAAAGGACTGCTAA
ATTAAACAGCCAATAATGGAATTACTTATGATATGCTTGCTGGTGAAGGT
CCATATAAAGAAAATGTAAACCAATTAACTTATCCTGCTGGCGCTTATGC
CCAGATCAATACTGCAGCTAAAGAAGCTTGGAAATCCCTACCTTGTAGTA
ACAGAAAGACTGAAGAATTATCTAAGATTAGGCAAGGACCTGATGAGCCT
TTTCAAGATTTTGTTGATAGATTGTTGAATGCAGCGGTCGGCTTATCAGT
GATCCCGAGGCCGAAACTATTCTAGTAAAAATATTAGCTTATGAGAATGC
TAATTCTGCTTGTCAGGCCACAATTAGACCTTTTAAAAGGAAAGGGGATC
TTGGAGATTACATCCGACTTTGCTCGGACATTGGGCCCTCTTATACCCAA
GGAATAGCCATTGCTGCAGCACTGCAAGGAAAATCTATTAAGCAAGTATT
AACAGCAAGCAAAATATGGGAAAGGAAGAGGGATTAATGCTGGTTGCTTT
GGATGTGGAAAATCAGGCCATCAGATTACAGTGTCCCACTAGGGGCAATA
TCCCAAGGGTGCCTGGAGTGTGTCCAAAATGTGGAAAAGGAAAGCATTGG
GCACAAGATTGTAAGTCTAAGACCAATGTAGCAGGCCAATTTATTCAGGG
AAACGGATGGAGGGGCCCGCCCCGGGCCCCTGCACAATGTTACGGGGCAA
CTCAGCAGACCCAGGGAGGTCTGTTCAGAATTTTTCCGAGCAACCTCAGG
CAGCGCAGGACTGGACCTCAGTTCCTCCACCTACGCAGTCTTAACCCCTG
AAATGGGAATTCAAGCCCTACCTACAGGAGTGTGGGGGCCTCTCCCATCA
GGAACATTAGGATTGCTGTTAGGAAGAAGTAGTACTACCATGCAAGGAAT
TATTGTTCATCCTGGCATAATTGATGCTGATTACACAGGAGAAATAAAAA
TTATGACTGGGTCCCCTCCTAAAATTTCTGCAATTCAAGCGGGACAACGA
ATAGCACAGCTTATTATAATCCAATTGGTCATGCTAAGAGTAGTAAACAA
AGGGGTACACAAGGTTTTGGCTCATCTGATCTCTATTGGATCCAAGCTAT
TGGGTCAAAGCGACCCGAACTCAAGTTAAAAATTAGAGGAAAAGAATTCA
TAGGGTTACTAGATACAGGAGCTGATATATCTGTTGCTCTGCAGCATTGG
CCCCACAGTGGCCTAAACAACCTACTATGACACAGTTGCAGGGAATAGGG
CAGCAAACCACTCCTGAGCAAAGTAGTGATTTATTAACCTGGGAAGATCA
AGATAACAATAAAGGGACGTTCCAACCTTATATTGTTCCAGGATTACCTG
TTAACCTCTGGGGAAGAGATATTATGGAAAAGATGGGAGTATATCTCCAC
AGCCCAAATAAGATAATTACTCAACAAATGTTTGATCAGGGACAACTCCC
ATTTCAGGGGATGGGGAGTTATAATCAAGGAATAATTAACCCTTTGCAGC
CTAATTGACATTGAGCAGGGCTTGGATATTTTTGACAAGGGTCATTGAAC
AACCTGTACCCCATGCGGATCCAATAATCTGAAAAGCGAGGATCCTGTAT
GGGTGGATCAGTGGCCCTTGACTGAGGAAAAAATACAAGCCTCTCGGCAG
TTAGTACAGGAACAGCTGGAGAGCGGACATATTGAGGAATCTAATTCCCC
TTGGAATTCTCCTATATTTGTAATAAAAAAAAATCAGGAAAATGGAGACT
CTTACAAGATTTAAGGGCTGTAAACCAGACAATGGAACTAATGCGAGCAT
TGCAGCTTGGGTTGCCTTCTCCGGCTGCCATTCCTAAAGATACTTATAAG
ATCATTATTGATTTGAAAGATTGTTTTTATACTTTTCCCTTATGCCCTGT
TGATTGTAAGCGGTTTGCCTTCAGTGTGCCTTCATCTAATTTTAAAGAAC
CTATGACAAGGTATCACTGGAAAGTTTTGCCACAAGACATGGCCAATAGT
CCTACACTATGTCAAAAATTTGTGGCTCAAGCATTGGCTTCCATACGGAA
AAATTTTCAACAGTATATTTAATTCATTATATGGATGATATCCTGTTAGC
TCATAAAAACGAGCCTGCACTTTTACAGTGCTATTCAATTACAGAAGGAA
TTGGAACACTGGGGACTAAAAATTGCCCCTGAAAAGGTACAACGGGAAGA
GCCTTATACTTATCTGGGATACACGTTATATCCCAAGGTGATAATGCCTC
AAAAGATACAGATCGATCATTTAAAAACTCTCAATGATTTTCAAAAATTT
CTGGGAGACATTAATTGGGTAAGACCTCATTTAAAGATTACCACTGGAGA
ATTAAAACCAGTTTGATATATTAAAAGGCGATGTATCTCCTACATCACCT
AGACAATTGACACAGGAAGCTTTACAGCTGGTAGAATCCACTATATCTGC
CCAGCGGGTACAATATGTTGATTATACTCAAGAGTGGTATGGATATGTTC
TCGCTACAAAACATAAACCTACTGGCATTTTGTGGCAGCATGGACCCTTA
CGATGGATCCACCTCCCTGTGTCGCCTTCTAAAGTTCTCAATCCTTATCA
TGAAGCAGTGGCTTCTCTCATACAGCTGTTAAGAGTCAATACTTTGGCAA
AGAGCCACATGTCATAGTAGTACCCTTTACTCAACAGCAATTAAATTGGT
TATTTCAAAATTCTGACTCATGGAACATAGCCTTTGCATATTACAGGAAA
AATTGACAATCATTATGCTGGTGACAAACTTTTACAGTTTGCTAATATGC
AATCATTTATCTTTCCTCGCGTAATTAAGACTACCCCGATACAGAATGCT
CTTTGTATTTACTGATGGAAAAGCCATGTATGCTGTTGACAACCAAACCT
ACTGCATACAAACATCCCCTGCATCTGCTCAGATTGTAGAATTGCGAGCA
GTTGCTGCGGTTTTTCAAATATTTGCTCCCCTTATCCTATATACTGATAG
TCAATACATTGCTAAAGCTTTAATCATATTGGAGACTGTACCTTATATTG
CTACCCACAATTCTGAGGTGCATTCTTATTGGCACAAATTCAATTGACTA
TACACAACAGAAAAGAATTCTGCTATGTGACTCATTCGAGCTCATACAAA
TCTCCCTGGTCCTTTGTCTAAGGCTAATGCACTGTTGATGCAGCCACCCA
CCTACTTACTAGTAATGTTGAACAAGCATGACAATCTCACGCTATACATC
ATCAAAATAGCTCTTATCTAAGAAAGCAATTTCATCTCACCAGAGAAGCA
GCAAGACAAATTATAAAAAGTTGTCCCACTTGCCCTCAGTTTTTTCATGT
TCCTCATTATGGTATTAATCCCTGTGATTTGATGCCAAATCAAATTTGGC
AGATGGATGTAACCCACATTCCTGAATTTGGTAGATTAAAATATGTACAT
GTTACTGTAGATACATTTTCTGGATTCATTTTTGCTTCTGCTTTGACTGG
TGAAGCTACTAAACATGTTATTAATCACTGCTTACGCTGCTTTGCAGCTA
TTGGATGTCCTCAAATTCTTAAAACAGATAATGGCTCTGGTTATATTAGT
GCTGCTTTTAAAACATTTTGCTCTCAGTTACATATTGAACAACTCAATTG
ATAAAATAAAAAAGGGGGAGTTATACCCCTTCTCCACAAAATTATTTAAA
TCATGCCTTATTCATTTTAAATTTTTAAATTTGGATGCCAAAGGGCACTC
TGGAGCTGAGCGCTTATGGCATCCCACTACTACATGCCACTGTAAGATGG
AAAGATCCGTTAACGGGACAATGGAATGGACCAGATCCTGTACTAATATG
GGGACGAGGGCATGTTTGTGTTTTTCCGCAGGGAGCTGACGGAGCACGCT
GGTTGCCTGAACGACTAGTGCGCATGCCGAAAATGAACATCGAGATTATT
CTTCTGATGGGAATACTGATTAATCCAACAGTTTATGCCGCAGTGCATTG
GGCTTACATCTCAGATCCTCCGGTACTACATCCTTTGGTCTGGGCCACAG
ATCCAGGTTTTTTCTAATAACTTTTAGCAGCAATAGGACTACCTTTTGTT
TTCTTTCTATTTACCAACCTGAGTGTTTGAATATCACGGAGCAGCCTTGG
CCTAAGAAAGGAGGAGCTGTTATGCTTGGGGCTCCTGATGGCGAAGCTGT
AAGCAACAATGATACGATCCCGTTTGAACTTTGTCACTCGAAGAGGCATG
TGCAAAAAGATTCAGTATGGTGGCATCGTTGTCATCAAGAATGCCAGTAA
CAGGATTTAATGAAACTGTTTGGGACTTCTCTCAGCCTTATGACACTGGG
ACTGCTTTATCTGCTGGACTCTGGAAAACAAGCTCTGGCGTGGCAGACTC
ATATTTGGAAACTGGCTGCCAGACTTGTGACAATGAGTATTAGCAGACTA
ATGAATCTCTGACCAATTGTAGTGGTTCAGGAGAAAGATTCTCATATGCC
CGAACTTGTGTTAATGTCCCATATATATTATTGTTAGGAAATTTCAATAT
TACCATAGATAAATCAATTTAATTGTAATAATTGTCAGCTGTCTAATTGT
GTTACTCCTGCTAACACGTTCTCGTGCTTAGACAACCGCCATTTATAATG
GTACCTTACAGGCCCTTGGTTTGATGAATATGGGTTACAGGTTTTAAAAG
AAATTAACATGGCATTAGGAAGATCTAAAAGGGCTGTGGCTGTTGTTGTG
GCAGCTATTCTTGCAGTTGTCGCCTTGGTGGTTACAGCCACCACTGCTGC
CATATCCTTGTCCAACTCTGTGCAAACTGCAACATTTGTTAATGATCTGA
CAAAAAATGTTTCATTAGCTATGGGATCTCAAGAAAGTATTGATGAAAAA
ATTGAACAAAAATTAGATGCACTATATGAAACAGTAAACTTTTTGGGAGA
AGAAGTTCAAGCCTTAAAATTGTCCTCCCGCTTCGTTGCTATGTACAATA
TCGATGGATTTGTGTTCCAAAAAGGTATAATAGTACCACCCATCCTTGGG
ATAAGATAAAAAATCATTTA
>scaffold_17393
TGGCGCCCAAACAGGGACCTGAAAACGGGGGGAAGCAAGGACCCACCGCA
AGACGAGTGCACTAGAGTTGGCCAAAGAAGCCGTGGGCGGTGAAGGTGAG
TACGCAGGAGTTTTTGTATAGAAACTGTAAGGAAAATATAATGGGCCAAG
GAAATAGTCGACTGCTATTTGTACATATGCTTAAGAATATGCTTAGAGTT
AGAGAAGCTAAATAGCTCAGCAACAGTTAATGAAGTTTTTGCAATTTATA
GAAGAAGTTTGTCCCTGGTTCCCTGAGGAAGGGACAATTGATTTAGAGAC
ATGGTTAAGAGTGGGTAAAAAGTTACAGGATTACTATGATGACCACGGAC
CTACTAAGGTTCCGGCAGATACTTTTGGGCTTTGGACTTTGATTAGATTC
TTTAGACCCTAGGCATGACAGATTAAAGAACAAATGTCTCCTATTAAAAC
ATGTTCATGAGTATGACGAATCTGAGGCTGCTAGGGTTGGCCTTCTGCTC
CTCCGATCTCCCCCTCCTTTCAACTCCATTTTTACTGATGAGGAGGAGGA
GGAGGCCGCTAGATATTATTGTGAAAATTCAGCTCCACTTGTAGCTATTG
GAGGCGTTAACATTTAGAGATGATCAGCTTGAGCGCTTAAGCAACTTACT
GTGCAAAAAACGGGAAACAGGCCTCCTATGGACACTCCTAAAAATCTGAC
TCCGATTTTTCGCATCCTCTACATCCCACAGTTATAGCTGGTGTGGACCC
TCCTCCAGTGCTTATACCTGCACTTAAGGTTGAGACTGGCTTACAGAAGG
GGCTTAGAATAGCGCAGCTAATGGAGACAATATCGGAGATTTTAAAATGG
CTTTTCCAGTAATAGATCAGCATGATCAACGGGGACATGAGCCTTTACCC
TTTAAGATATTAAAAGAATTGAAAATGGCTTGTGCTCAATATGGAGCTAC
CGCTCCGTTTACTTTGGCTCAGGTGGAAGGACTTACGGCTTCTGCCCTGA
TGCCTTGGGATTGGAGAATTGTGGCAAGAGCTTGCTTACCCGGTGGGGAT
TTTTTATTATGGGATACTTCTTTTAGAGAGCATTGTGAAAGGACTGCTAA
ATTAAACAGCCAATAATGGAATTACTTACGATATGCTTGCTGGTGAAGGT
CCATATAAAGAAAATGTAAACCAGTTAACTTATCCTGTTGGCGCTTATGC
CCAAATCAATACTGCAGCTAAAGAAGCTTGGAAATCTCTACCTTGTAGTA
ACAGAAAGACTGAAGAATTATCTAAGATTAGGCAAGGACCTGATGAGCCT
TTTCAAGATTTTGTTGATAGATTGTTGAATGCAGCGGTCGGCTTATCAGT
GATCCCGAGGCCGAAACTATTCTAGTAAAAATATTAGCATATGAGAATGC
TAATTCTGCTTGTCAGGCCGCAATTAGACCTTTTAAAAGGAAAGGGGATC
TTAGAGATTACATCCGACTTTGCTCGGACATTGGGCCCTCTTATACCCAA
GGAATAGCCATTGCTGCAGCACTGCAAGGAAAATCTATTAAGCAAGTATT
AACAGCAAGCAAAATATGGGAAAGGAAGAGGGATTAATGCTGGTTGCTTT
GGATGTGGAGAATCAGGCCATCAGATTACAGTGTCCCACTAGGGGCAATA
TCCCAAGGGTGCCTGGAGTGTGTCCAAAATGTGGAAAAGGAAAGCATTGG
GCACGAGATTGTAAGTCTAAGACCAATGTAGTGGGCCAATTTAGTCAGGG
AAACGGACGGAGGGGCCCGCCCCGGGCCCCTGCACAATGTTACGAGGCAA
CTCAGCAGGCCCAGGGAGGTCTGTTCAGAACTTTTCCGAGCAACCTCAGG
CAGCGCAGGACTGGACCTCAGTTCCTCCACCTACGCAGTTTTAACCCCTG
AAATGGGAATTCAAGCCCTACCTACAGGAGTGTGGGGGCCTCTCCCATCA
GGAACATTAGGATTGCTGTTAGGAAGAAATAGTACTACCATGCAAGGAAT
TATTGTTCATCCTGGCATAATTAATGCTGATTACACAGGAGAAATAAAAA
TTATGACTGGGTCCCCTTCTAAAATTTCTGCAATTCAAGCGGGACAACGA
ATAGCACAGCTTATTATAATCCAATTGGTCATGCTAAGAGTAGTAAACTA
AGGGGTACACAAGGTTTTGGCTCATCTGATCTCTATTGGATCCAAGCTAT
TGGGTCAAAGAGACCCGAACTCAAGTTAAAAATTTGAGGAAAAGAATTCT
TAGGGTTACTAGATACAGGAGCTGATGTATCTGTTGCTCTGCAGCATTGG
CCCCACAGTGGCCTAAACAACCTACTATGACACAGTTGCAGGGAATAGGG
CAGCAAACCACTCCTGAGCAAAGTAGTGATTTATTAACCTGGGAAGATCA
AGATAACAATAAAGGGACGTTCCAACCTTATATTGTTCCAGGATTACCTG
TTAACCTCTGGGGAAGAGATATTATGGAAAAGATGGGAGTATATCTCCAC
AACCCAAATAAGATAATTACTCAACAAATGTTTGATCAGGGACAGCTCCC
ATTTCAGGGGATGGGGAGATATAATCAAGGAATAATTAACCCTTTGCAGC
CTAATTGACATCGAGCAGGGCTTGGATATTTTTGACAAGGGTCATTGAAC
AGCCTGTATCCCATGCGGATCCAATAACCTGGAAAGCGAGGATCCTGTAT
GGGTGGATCAGTGGCCCTTGACTGAGGAAAAACTACAAGCCGCTCAGCAG
TTAGTACAGGAACAGCTGGAGAGCAGACATATCGAGGAATCTAATTCCCT
TTGGAATTCTCCTATATTTGTAATAAGAAAAAATCAGGAAAATGGAGACT
CTTACAAGATTTAAGGGCTGTAAACCAGACAATGGAACCAATGGGAGCAT
TGCAGCCTGGGTTGCCTTCTCCGGCTGCCATTCCTAAAGATACTTATAAG
ATCATTATTGATTTGAAAGATTGTTTTTATACTGTTCCCTTATGCCCTGT
TGATTGTAAGCGGTTTGCCTTCAGTGTGCCTTCATCTAATTTTAAAAAAC
CAATGACAAGGTATCACTGGAAAGTTTTGCCACAAGGCATGGCCAATAGT
CCTATACTATGTCAAAAATTTGTGGCTCAAGCATTGGCTTCCATACGGAA
AAATTTTCAACAGTCTATTTAATTCATTATATGGATGATATCCTGTTAGC
TCATAAAAACGAGCCTGCACTTTTACAGTGCTATTCAATTACAGAAGGAA
TTGGAACATTGGGGACTAAAAATTGCCCCTGAAAAGGTACAACGAGAAGA
GCCTTATACTTATCTAGGATACATGTTATATCCCAAGGTGATAATGCCTC
AAAAGATACAGATCGATCATTTGAAAACTCTCAATGATTTTCAAAAATTT
CTGGGGGACATTAATTGGGTAAGACCTCATTTAAAGATTACCACTGGAGA
ATTAAAACTGGTTTGATATATTAAAAGGCGATGCATCTCCTACATCACCT
AGACAATTGACACAGGAAGCTTTACAGCTGGTAGAATCTGCTATATCTGC
CCAGCAGGTACAATATATTGATTATACTCAAGAGTGGTATGAATATGTTC
TCGCTACAAAACATACACCTACTGGCGTTTTGTGGCAGCATGGACCCTTA
CAATGGATCCACCTCCCTGTGTCCCCTTCTAAAGTTCTCAATCCATATCA
TGAAGCAGTGGCTTCTCTCATACAGCTATTAAGAGTCAATACTTTGGCAA
AGAGCCACATATCATAGTAGTACCCTTTACTCAACAGCAATTAAATTGGT
TATTTCAAAATTCTGACTCATGGAACATAGCCTTTGCATATTACAGGAAA
AATTGACAATCACTATACTGGTGACAAACTTTTACAGTTTGCTAATATGC
AATCATTTATCTTTCCTCTTGTAATTAAGACCACCCCGATACAGAATGCT
CTTTATATTTACTGATGGAAAAGCCGTGTATGCTGTTGACAACCAAACCT
ATTGCATACAAACATCCCCTGCATCTGCTCAGATTGTAGAATTGCGGGCA
GTTGCTGCAATTTTTCAAATATTTGCTCCCCTTAACCTATATACCGATAG
TCAATACATTGCTAAAGCTTTAATTATATTGGAGACTGTACCTTATATTG
CTACCCACAATTCTGAGGTGCATTCTTATTGGCGCAAATTCAATTGGCTA
TGCACAACAGAAAAGAATTCTGCTATGTGACTCATTCGAGCTCATACAAA
TCTCCCTGGTCCTTTGTCGAAGGCTAATGCACTGTTGATGCAGCCACCCA
CCTACTTGCTAGTAATGTTGAACAAGCACGACAATCTCATGCTATACATC
ATCAAAATAGTTCTTATCTAAGAAAGCAATTTCATCTCACCAGAGAAGCA
GCAAGACAAATTATAAAAAGTTGTCCCACTTGCCCTCAGTTTTTTCATGT
TCCTCATTATGGTATTAATCCCCGTGGTTTGATACCGAATCAAATTTGGC
AGATGGATGAAACCCACATTCCTGAATTTGGTAAATTAAAATATGTACAT
GTTACTGTAGATACATTTTCTGGATTCATTTTCGCTTCTGCTTTGACTGG
TGAAGCCACTAAACATGTTATTGATCACTGCTTACGCTGCTTTGCAGCTA
TTGGATGTCCTCAAATTCTTAAGACAGACAATGGCTCTGGTTATACTAGT
GCCGCTTTTAAAGCATTTTGCTCTCAGTTACATATTGAACAACTCAATTG
AGAAAATAAAAAAGGGGGAGTTATACCCCTTCTCCACAAAATTATTTAAA
TCATGCCTTATTCATTTTAAATTTTTAAATTTGGATGCCAAAGGGCACTC
TGCAGCTGAGCGCTTATGGCATCCCACTACTACATGCCACTGTAAGATGG
AAAGATCCGTTAACTGGACAATGGAATGGACCAGATCCTGTACTAATATG
GGGGCGAGGGCATGTTTGTGTTTTTCCGCAGGGAGCTGACGGAGCACGCT
GGTTGCCTGAACGACTAGTGCGCATGCCGAAAATGAACATCGAGATTATT
CTTCTGATGGGAATACTGATTAATCCAACAGTTTATGCCGCAGTGCATTG
GGCTTACATCCCAGATCCTCCGGTACTACATCCTTTGGTCTGGGCCACAG
ATCCAGGTTTTTTCTAATAACTTTTAGCAGCAATAGGACTACCTTTTGTT
TTCTTTCTACTTCCCAACCTGGGTGTTTGAATATCACGGAGCAGCCTTGG
CCTAAGAAAGGAGGAGCTGTTATGCTTGGGGCTCCTGATGGCGAAGCTGT
AAGCAATAATGATACGATCCCGTTTGAACTTTGTCACTCGAAGAGGCATC
TGCAAAAAGATTCAGTATGGTGGCATCGTTGTCATCAAGAATGCCAGTAA
CAGGATTTAATGAAACTGTTTGGGACTTCTCTCGGCCTTATGACACTGGG
ACTGCTTTATCTGCTGGACTCTGGAAAACAAGCTCTGGCGTGGCAGACTC
ATATTTGGAAACTGGCTGCCGGACTTGTGACAATGAGTATTAGCAGACTA
ATGAATCTCTGACCAATTGTAGTGGTTCAGGAGAAAGATTCTCAGATGCC
CGAACTTGTGTTAATGTCCCATATATATTATTGTTAGGAAATTTCAATAT
TACCGTAGATAAATCAATTTAATTGTAATAATTGTCAGCTGTCTAATTGT
GTTACTCCTGCTAACACGTTCTCGTGCTTAGACAACCGCCATTTATCATG
GTACCTTACAGGCTCTTGGTTTGATGAATATGGGTTACAGGTTTTACAAG
AAATTAACATGGCATTAGGAAGATCTAAAAGGGCTGTGGCTGTTGTTGTG
GCAGGTATTCTTGCAGTTGTCACCTTGGTGGTTACAGCCACCACTGCTGC
CATATCCTTGTCCAACTCTGTGCAAACTGCAACATTTGTTAATGATCTGA
CAAAAAATGTTTCATTAGCTATGGGATCTCAAGAAAGTATTGATGAAAAA
ATTGAACAAAAATTAGATGCACTATATGAAACAGTAAACTTTTTGGGAGA
AGAAGTTCAAGCCTTAAAATTGTCCTCCCACTTCGTTGCTATGTACAATA
TCGATGGATTTGTGTTCCAAAAAGGTATAATAGTACCACCCATCCTTGGG
ATAAGATAAAAAATCATTTA
>scaffold_2273
TGGCGCCCGAACAGGGACCTGAAAACGGGGAATAGCAAGGACCCACCGCA
AGACGAGTGCAGTCAAGTTGGCCAAAGAAGCCGTGGGCGGTGAAGGTGAG
TACGCAGGAGTTTTTGTATAGAAACTGAAAGGAAAATATAATGGGCCAAG
GAAATAGTCGACTGCTATTTGTGCATATGCTTAAGAATACGCTTAGAGTT
AGAGGAGCTAAATAGGTCAGCAACAGTTAATGAAGTTCTTGCAATTTATA
GAATAAGTTTGTCCCTGGTTTCCTGAGGAAGGGACAATTGATTTAGAGAC
ATGGTTAAAAGTGGGTCAAAAGTTACAGGATTACTATGATGCCCACGGAC
CTACTAAGGTTCCGGTAGATACTTTTGGGCTTTTGACTTTGATTAGATTC
TTTAGACCCTAGGCATGACAGATTAAAGAACGAATGTCACCTGTTAAAAC
ATGTTCATGAGTATGACGAATCTGAGGCTGCTGGGGTTGGCCTTCTGCTC
CTCCGATCTCCCCTTCCTTTCGACTCCATTTTTACTGATGATAAGGAGGA
GGAGGCCGCTAGATATCATTATGAAGATTCAGCTCCACTTGTAGCTATTG
GAGGCGTTAACATTTAAAGATGATCAGCTTAAGCGCTTAAGCAACTTACT
GTGCAAAAAGCGGGAAACAAGCCTGCTATGGACACTCCTAAAATTCTGAC
TCCGATTTTTTGCATCCTCTACATCCCACATCTATAGCTGGTATGGACCC
TCCTCCAGTGCTTATTCCTGTATTTAAGGTTGAGACTGGCTTACAGAAGG
GGCTTAGAATAGCGCAGCTAATGGAGACAATATCGGAGATTTTAAAATGG
CTTTTCCAGTAATAGATCAGCATGATCAACGAGTACATGAGCCTTTGCCT
TTTAAGGTATTAAAAGAATTGAAAGTGGCTTGTACTCAATATGGAGCTAC
TGCTCCATTTACTTTGGCTCAGGTGGAAGGACTTACGGCTTCTGCCCTGA
CGCCTTGGGATTGGAGAATTGTGGCAAGAGCTTGCTTATCTGATGAGGAT
TTTTTATTATGGGATACTTCTTTTAGAGAGCATTGTGAAAGGACTGCTAA
ATTAAACAGCCAATAATGGAATTACTTATGATATGCTTGCTGGTGAAGGT
CCATATAAAGAAAATGTAAACCAATTAACTTATCCTGCTGGCGCTTATGC
CCAGATCAATACTGCGGCTAAAGAAGCTTGGAAATCCCTACCTAATGGTA
ACAGAAAGACTGAAGAATTATCTAAGATTAGGCAAGGACCTGATGAGCCT
TTTCAAGATTTTGTTGATAGATTGTTGAATGCAGTGGTCGGCTTATCAGT
GATCCCGAGGCCAAAACTATTCTAGTAAAAATATTAGCTTATGAGAATGC
TAATTCTGCTTGTCAGGCCGCAATTAGACCTTTTAAAAAGAAAAGGGATC
TTGGAGATTACATCCGACTTTGCTCGGACATTGGGCCTTCTTATACCCAA
GGAATAGCCATTGCTGCAGCACTGCAAGGAAAATCTATTAAGCAAGTATT
AACAGCAAGCAAAATATAGGAAAGAAAGAGGGATTAATGCTGGTTACTTT
GGATGTGGAAAATCTGGCCATCAGATTACAGTATCCCACTAGGGGCAATA
TCCCAAGGGCGCCTGGAGTGTGTCCGAAATGTGGAAAAGGAAAGCATTGG
GCACGAGATTGTAAGTCTAAGACCAACGTGGCGGGCCAATCTATTCAGGG
AAACGGATGGAGGGGCCCGCCCCGGGCCCCTGCACAATGTTACGGGGCAA
CTCAACAGGCCCAGGGAGGTCTGTTCAGATCTTTTCCGGGCAACCTCAGG
CAGCGCAGGACTGGACCTCAGTTCCTCCACCTACGCAGTCTTAACCCCTG
AAATGGGAATTCAAGCCCTACCTACAGGAGTGTGGGGGCCTCTCCCATTA
GGAACATTAGGATTGCTATTAGGAAGAAGTAGTACTACCATGCAAGGAAT
TATTGTTCATCCTGGCATAATTGATGCTGATCACACAGGAGAAATAAAAA
TTATGACTGGGTCCCCTTCTAAAATTTCTGCAATTCAAGCAGGACAACGA
ATAGCACAGCTTATTATAATCCAATTGGTCATGCTAAGAGTAGTAAGCAA
AGGGGTACACAAGGTTTTGGCTCATCTGATCTCTATTGGATCCAAGCTAT
TGGGTCAAAGAAGCCCAAACTCAAGTTAAAAATTAGAGGAAAAGAATTCA
TAGGGTTACTAGATATAGGAGATGATGTATCTGTTGCTCTGCAGCATTGG
CCCCACAGTGGCCTAAACAACCTACTATGACACAGTTGCAGGGAATAGGG
CAGCAAACCACTCCTGAGCAAAGTAGTGATTTATTAACCTGGGAAGATCA
AGATAACAATAAAGGGACGTTCCAACCTTATATTGTTCCAGGATTACCTG
TTAACCTCTGGGGAAGAGATATTATGGAAAAGATGGGAGTATATCTCCAC
AGCCCAAATAAGATAATTACTCAACAAATGTTTGATCAGGGACAACTCCC
ATTTCAGGGGATGGGGAGATATAATCAAGGAATAATTAACCCTTTGCAGC
CTAATTGACATTGAGCAGGGCTTGGATAGTTTTGACAAGGGTCATTGAAC
AACCTGTACCCCATGTGGATCCAATAACCTGGAAAGCGAGGATCCTGTGT
GGGTGAATCAGTGGCCCTTGACTGAGAAAAAAATGCAAGCCACTCGGCAG
TTAGTACAGGAACAGCTGGAGAGCGGACATATTGAGGAATCTAATTCCCC
TTGGAATTCTCCTATATTTGTAATAAGAAAAAATCAGGAAAATGGAGACT
CTTACAAGATTTAAGGGCTGTAAACCAGACAATGGAACTAATGGGAGCAT
TGCAGCCTGGGTTGCCTTCTCCGGCTGCCATTCCTAAAGATACTTATAAA
ATCATTATTGATTTGAAAGATTGTTTTTATACTGTTCCCTTATGCCCTGT
TGATTGTAAGCGGTTTGCCTTCAGTGTGCCTTCATCTAATTTTAAAGAAC
CTATGACAAGGTATCACTGGAAAGTTTTGCCACAAGGCATGGCCAATAGT
CCTATACTATGTCAAGAATTTGTGGCTCAAGCATTGGCTTCCATACGGAA
AAATTTTCAACAGTATATTTAATTCATTATATGGATGATATCCTGTTAGC
TCATAAAAACAAGCCTGCACTTTTACAGTGCTATTCAATTACAGACGGAA
TTGGAACATTGGGGACTAAAAATTGCCCCTGAAAAGGTACAACGGGAAGA
GCCTTATACTTATCTGGGATACATGTTATATCCCAAGGTGATAATGCCTC
AAAAGATACAGATCGATCATTTAAAAACTCTCAATGATTTTCAAAAATTT
CTGGGGGACATTAATTGGGTAAGACCTCATTTAAAGATTACCACTGGAGA
ATTAAAACCAGTTTGATGTATTAAAAGGCGATGCGTCTCCTACATCACCT
AGACAATTTACACAGGAAGCTTTACAGCTGGTAGAATCCGCTATATCTGC
CCAGCAGGTACAATATATTGATTATACTCAAGAGTGGTATGAATATGTTC
TCGCTACAAAACATACACCTACTGGCGTTTTGTGGCAGCATGGACCCTTA
CGATGCATCCACCTCCCTGTGTCCCCTTCTAAAGTTCTCAATCCATATCA
TGAAGCAGTGGCTTCTCTCATACAGCTGTTAAGAGTCAATACTTTGACAA
AGAGCCACGTATCATAGTAGTACCCTTGACTCAACAGCAATTAAATTGGT
TATTTCAAAATTCTGACTCATGGAACATAGCCTTTGCATATTACAGGAAA
AATTGACAATCATTATGCTGGTGACAAACTTTTACAGTTTGCTAATATGC
AATCATTTATCTTTCCTCGTATAATTAAGACCACCCCGATACAGAATGTT
CTTTATATTTACTGATGGAAAAGCCGTGTATGCTGTTGACAATCAAACCT
ACTGCATACAAACATCCCCTGCATCTGCTCAGATTGTAGAATTGCAGGAA
GTTGCTGCGGTTTTTCAAATACTTGCTCCCCTTAACTTACATACTGATAG
TCAATACGTTGCTAAAACTGTAATCATATTGGAGACTGTACCTTATATTG
CTACCCACAATTCTGAGGTGCATTTTTATTGGCGCAAATTCAATTGGCTA
TACACAACAGAAAAGAATTCTGCTATGTGACTCATTCGAGCTTATACAAA
TCTCCCTGGTCCTTTGTCTAAGGCTAATGCACTGTTGATGCAGCCACCCA
CCTACTTACTAGTAATGTTGAACAAGCACGACAATCTCATGCTATACATC
ATCAAAATAGCTCTTATCTAAGAAAGCAATTTCATCTCACCAGAGAAGCA
GCAAGACAAATTATAAAAAGTTGTCCCACTTGCCCTCAGTTTTTTCATGT
TCCTCATTATGGTATTAATCCCCATGGTTTGATGCCGAATCAAATTTGGC
AGATGGACGTAACCCACATTCCTGAATTTGGTAGATTAAAATATGTACAT
GTCACTGTAGATACATTTTCTGGATTCATTTTTGCTTCTGCTTTGACTGG
TGAAGCTACTAAACATGTTATTAATCACTGCTTACGCTGCTTTGCAGCTA
TTGGATGTCCTTAAATTCTTAAAACAGACAACGGCTCTGGTTATATTAGT
GCTGCTTTTAAAACATTTTGCCCTCAGTTACATATTGAACAACTCAATTG
ATAAAATAAAAAAGGGGGAGTTATACCCCTTCTCCACAAAATTATTTAAA
TCATGCCTTATTCATTTTAAATTTTTAAATTTGGATGCCAAAGGGCACTC
TGCAGCTGAGCGCTTATGGCATCCCACTACTACAAGCCACTGTAAAATGG
AAAGATCCATTAACCGGACAATGGAATGGACCAGATCCTGTATTAATATG
GGGACGAGGGCATGTTTGTGTTTTTCCGCAGGGAGCTGATGGAGCACGCT
GGTTGCCTGAGCGACTAGTGCGCATGCTGAAAATGAACATCGAGATTATT
CTTCTGATGGGAATACTGATTAATCCAACAGTTTATGCCGCAGTGCATTG
GGCTTACATCCCGGAACCTCCGGTACTACATCCTTTGGTCTGGGCCACAG
ATCCGGGTGTTTTCTAATAACTTCCAGCAGCAATAGGACTACCTTTTGTT
TTCTTTCTACTTCCCAACCTGGGTGTTTGAATATCACGGAGCAGCCTTGG
CCTAAGAAAGGAGGGGCTGTTATGCTTGGGGCTCCTGATGGCGAAGCTGT
AAGCAACAATGATACGATCTCGTTTGAACTTTGTCACTTGAAGAGGCATG
TGCAAAAAGATTCGGTATGGTGGCATCGCTGTCATCAAGAATGTGGGTAA
CAGGATTTAATGAGACTGTTTGGGACTTCTCTTGGCCTTATGACTCTGAG
ACTGCTTTATCTGCTGGACTCTGGAAAACAAGCTCTGGCGTGGCAGACTC
ATATTTGGAAACTGGCTGCCGGACTTGTGACAATGAGTATTAGCAGACTA
ATGAATCTCGGACCAATTGTAGTGGTTCAGGAGAAAGATTCTCATATGCC
CGAACTTGTGTTAATGTCCCGTATATATTATTATTACGAAATTTCAATAT
TACTGTAGATAAATCAATTTAATTGTAATAATTGTCAGCTGTCTAATTGT
GTTACTCCTGCTAACACGTTCTCGTGCTTAGACAACCGCCATTTATAATG
GTACCTTACAGGCCCTTGGTTTGATGAATATGGGTTACAGGTTTTACAAG
AGATTAACATGGCATTAGGAAGATCTAAAAGGGCTGTGGCTGTTGTTGTG
GTAGGTATTCTTGCGGTTGTCGCCTTGGTCGTTACGGCCGCCACTGCTGC
CATATCCTTGTCCAACTCTGTGCAAACTGCAACATTTGTTAATGATCTGA
CAAAAAATGTTTCATTAGCTATGGGATCTCAAGAAAGTATTGATGAAAAA
ATTGAACAAAAATTAGATGCACTATATGAAACAGTAAACTTTTTGGGAGA
AGCAGATCAAGCCTTAAAATTGTCCTCCAGCTTCGTTGCCATGTACAATA
TCGACGGATTTGTGTTCCAAAAAGGTATAATAGTACCACCCATCCTTGGG
ATAAGGTAAAAAGTCATTTA
>scaffold_9648
TGGCGCCCGAACAGGGACCTGAAAACGGGGAAAAGCAAGGACCCACCGCA
AGACGAGTGCACTCGAGTTGGCCAAAGAAGCCGTGGGCGGTGAAGGTGAG
TACGCAGGAGTTTTTGTATAGAAACTGTAAGGAAAATATAATGGGCCAAG
GAAATAGTCGACTGCTATTTGTACATATGCTTAAGAATATGCTTAGAGTT
AGAGGAGCTAAATAGCTCAGCAACAGTTAATGAAGTTTTTGCAATTTATA
GAAGAAGTTTGTCCCTGGTTCCCTGAGGAAGGGACAATTGATTTAGAGAC
ATGGTTAAGAGTGGGTAAAAAGTTACAGGATTACTATGATGACCACGGAC
CTACTAAGGTTCCGGCAGATACTTTTGGGCTTTGGACTTTGATTAGATTC
TTTAGACCCTAGGCATGACAGATTAAAGAACAAATGTCACCTGTTAAAAC
ATGTTCATGAGTATGACGAATCTGAGGCTGCTGGGGTTGGCCTTCTGCCC
CTCCGATCTCCCCCTCCTTTCGACTCCATTTTTACTGATGATACGGAGGA
GGAGGCCGCTAGATATCATTATGAAAATTCAGCTCCACTTGTAGCTATTG
GAGGCGTTAACATTTAAAGATGATCAGCTTAAGCGCTTAAGCAACTTACT
GTGCAAAAAGTGGGAAACAGGCCTGCTATGGACACTCTTAAAAATCTGAC
TAAGATTTTTTGCATCCTCTACATCCCACAGTTATAGCTGGTGTGGACCC
TCCTCCACTGCTTATTCCTGCACTTAAGGTTGAGACTGGCTTACAGAAGG
GGCTTAGAATAGCGCAGCTAATGGAGACAATATCGGAGATTTTAAAATGG
CTTTTCCAGTAATAGATCAGCATGATCAACGGAGACATGAGCCTTTGCCT
TTTAGGGTATTAAAAGAATTGAAAATGGCTTGTGCTCAATATGGAGCTAC
TACTCCATTTACTTTGGCTCAGGTGGAAGGACTTACGGCTTCTGCTCTGA
CGCCTTGGGATTGGAGAATTGTGGCAAGAGCTTGCTTATCCGATGAGGAT
TTTTTATTATGGGATACTTCTTTTAGAGAGCATTGTGAAAGGACTGCTAA
ATTAAACAGCCAATAATGGAATTACTTACGATATGCTTGCTGGTGAAGGT
CCATATAAAGAAAATGTAAACCAGTTAACTTATCCTGCTGGCGCTTATGC
CCAGATCAATACTGCAGCTAAAGAAGCTTGGAAATCTCTACCTTGTAGTA
ACAGAAAGACTGAAGAATTATCTAAGATTAGGCAAGGACCTGATGAGCCT
TTTCAAGATTTTGTTGATAGATTGTTTAATGCAGCGGTCGGCTTATCAGT
GATCCCGAGGCCGAAACTATTCTAGTAAAAATATTAGCATATGAGAATGC
TAATTCTGCTTGTCAGGCCGCAATTAGACCTTTTAAAAAGAAAGGAGATC
TTAAAGATTACATCCGACTTTGCTCGGACATTGGGCCCTCTTATACCCAG
GGAATAGCCATTGCTGCAGCACTGCAAGGAAAATCTATTAAGCAAGTATT
AACAGCAAACAAAATATGGGAAAGGAAGAGGGATTAATGCTGGTTGCTTT
GGATGTGGAAAATCAGGCCATCAGATTACAGTGTCCCACTAGGGGCAATG
TCCCAAGGGTGCCTGAAGTGTGTCCAAAATGTAGAAAAGGAAAGCATTGG
GCACGAGGTTGTAAGTCTAAGACCAATGTAGCGGGCCAATTTATTCAGGG
AAACGGATGGAGGGGCCCGCCCCGGGCCCCTGCACAATGTTACGGGGCAA
CTCAGCAGGCCCAGGGAGGTCTGTTCAGAACTTTTCTGAGCAACCTCAGG
CAGCGCAGGACTGGACCTCAGTTCCTCCACCTACGCAGTTTTAACCCCTG
AAATGGGAATTCAAGCCCTACCTACAGGAGTGTGGGGGCCTCTCCCATCA
GGAACATTAGGATTGCTGTTAGGAAGAAGTAGTACTACCATGCAAGGAAT
TATTGTTCATCCTGGCATAATTAATGCTGATTACACAGGAGAAATAAAAA
TTATGACTGGGTCCCCTTCTAAAATTTCTGTAATTCAAGCGGGACAACGA
ATAGCACAGCTTATTATAATCCAATTGGTCATGCTAAGAGTAGTAAACTA
AGGGGTACACAAGGTTTTGGCTCATCTGATCTCTATTGGATCCAAGCTAT
TGGGCAAAAGAGACCTGAACTCAAATTAAAAATTAAAGGAAAAGAATTCA
TAGGGTTACTAGACACAGGAGCTGATGTATCTGTTGCTCTGCAGCATTGG
CCCCACAGTGGCCTAAACAACCTACTATGACACAGTTGCAGGGAATAGGG
CAACAAACCACTCCTGAGCAAAGTAGTGATTTATTAACCTGGGAAGATCA
AGATAACAATAAAGGAACATTCCAACCTTATATTGTTCCAGGATTACCTG
TTAACCTCTGGGGAAGAGATATTATGGAAAAGATGGGAGTATATCTCCAT
AGCCCAAATAAGATAATTGCTCAACAAATGTTTGATCAGGGACAGCTCCC
ATTTCAGGGGATGGGGAGATATAATCAAGGAATAATTAACCCTTTGCAGC
CTAATTGACATCGAGCAGGGCTTGTATATTTTTAACAAGGGTCATTGAAC
AACCTGTACCCCATGCGGATCCAATAACCTGGAAAGCGAGGATCCTGTAT
GGGTGGATCAGTGGCCCTTGACTGAGGAAAAAATACAAGCCGCTCAGCAG
TTAGTACAGGAACAGCTAGAGAGCGGACATATTGAGGAATCTAATTCCCC
TTGGAATTCTCCTATATTTGTAATAAGAAAAAATCAGGAAAATGGAGACT
CTTACAAGATTTAAGGGCTGTAAACCAGACAATGGGACTAATGGGAGCAT
TGCAGCCTGGGTTGCCTTCTCCGGCTGCCATTCCTAAAGATACTTATAAG
ATCATTATTGATTTGAAAGATTGTTTTTATACTGTTCCCTTATGCCCTGT
TGATTGTAAGTGGTTTGCCTTCAGTGTGCCTTCATCTAATTTTAAAAAAC
CAATGACAAGGTATCACTGGAAAGTTTTGCCACAAGGCATGGCCAATAGT
CCTACACTATGTCAAAAATTTGTGGCTCAAGCATTCGCTTCCATACGGAA
AAATTTTCAACAGTCTATTTAATTCATTATATGGATGATATCCTGTTAGC
TCATAAAAACGAGCCTGCACTTTTACAGTGCTATTCAATTACAGAAGGAA
TTGGAACATTGGGGACTAAAAATTGCCCCTGAAAAGGTACAACGAGAAGA
GCCTTATACTTATCTAGGATACATGTTATATCCCAAGGTGATAATGCCTC
AAAAGATACAGTTCGATCATTTGAAAACTCTCAATGATTTTCAAAAATTT
CTGGGGGATATTAATTGGGTAAGACCTCATTTAAAGATTACCACTGGAGA
ATTAAAACCGGTTTGATATATTAAAAGGCGATGCGTCTCCTACATCACCT
AGACAATTGACACAGGAAGCTTTACAGCTAGTAGAATCTGCTATATCTGC
CCAGCAGGTACAATATATTGATTATACTCAAGAGTGGTATGGATATGTTC
TCGCTACAAAACATACACCTACTGGCATTTTGTGGCAGCATGGACCCTTA
CGATGGATCCACCTCCCTGTGTCACCTGCTAAAGTTCTCAATCCATATCA
TGAAGCAGTGGCTTCTCTCATACAGCTGTTAAGAGTCAATACTTTGGCAA
AGAGCCACATATTATAGTAGTACCCTTTACTCAACAGCAATTAAATTGGT
TATTTCAAAATTCTGACTCATGGAACATAGCCTTTGCATATTACAGGAAA
AATTGACAATCACTATACTGGTGACAAACTTTTACAGTTTGCTAATATGC
AATCATTTATCTTTCCTCTTGTAATTAAGACCACCCCGATACAGAATGCT
CTTTATATTTACTGATGGAAAAGCCGTGTATGCTGTTGACAACCAAACCT
ATTGCATACAAACATCCCCTGCATCTGCTCAGATTGTAGAATTGCGGGCA
GTTGCTGCAATTTTTCAAATATTCGCTCCCCTTAACCTATATACCGATAG
TCAATACATTGCTAAAGCTTTAATTATATTGGAGACTGTACCTTATATTG
CTACCAACAATTCTAAGGTGCATTCTTATTGGCGCAAATTCATTTGGCTA
TGCACAACAGAAAAGAATTCTGCTATGTGACTCATTCGAGCTCATACAAA
TCTCCCTGGTCCTTTGTCTAAGGCTAATGCACTGTTGATGCAGCCACCCA
CCTACTTACTAGTAATGTTGAACAAGCACGGCAATCTCACGCTATACATC
ATCAAAATAGCTCTTATCTAAGAAAGCAATTTCATCTCACCAGAGAAGCA
GCAAGACAAATTATAAAATGTTGTCCCACTTGCCTTCAGTTTTTTCATGT
TCCTCATTATGGTATTAATCCCCGTGGTTTGATACCGAATCAAATTTGGC
AAACGGACGTAACCCACATTCCTGAATTTGGTAGATTAAAATATGTACAT
GTTACTGTAGATACATTTTCTGGATTCATTTTCGCTTCTGCTTTGACTGG
TGAAGCCACTAAACATGTTATTAATCACTGCTTACGCTGCTTTGCAGCTA
TTGGATGTCCTCAAATTCTTAAGACAGACAATGGCTCTGGTTATACTAGT
GCCGCTTTTAAAACATTTTGCTCTCAGTTACATATTGAACAACTCAATTA
AGAAAATAAAAAAGGGGGAGTTATACCCCTTCTCCACAAAATTATTTAAA
TCATGCCTTATTCATTTTAAATTTTTAAATTTGGATGCCAAAGGGCACTC
TGCAGCTGAGCGCTTATGGCATCCCACTACTACATGCCACTGTAAGATGG
AAAGATCCATTAACTGGACAATGGAATGGACCAGATACTGTACTAATATG
GGGACGAGGGCATGTTTGTGTTTTTCCGCAGGGAGCTGACGGAGCACGCT
GGTTGCCTGAACGACTAGTGCGCATGCCGAAAATGAACATCGAGATTATT
CTTCTGATGGGAATACTGATTAATCCAACAGCTTATGCTGCAGTGCATTG
GGCTTACATTCCGGATCCTCCGGTACTACATCCTTTGGTCTGGGCCACAG
ATCCAGGTTTTTTCTAATAACTTTTAGCAGCAATAGGACTACCTTTTGTT
TTCTTTCTACTTCCCAACCTGGGTGTTTGAATATCACGGAGCAGCCTTGG
CCTAGGAAAGGAGGAGCTGTTATGCTTGGGGCTCCTGATGGCAAAGCTGT
AAGCAACAATGATACGATCCCGTTTGAACTTTGTCACTCAAAGAAGCCTG
TGCAAAAAGATTCAGTATGGTGGCATCGTTGTCATCAAGAATGCCAGTAA
CAGGATTTAATGAAACTGTTTGGGACTTCTCTCGGCCTTATAACACTGAG
ACTGCTTTATCTGCTGGACTCTGGAAAACAAGCTCTGGCGTGGCAGACTC
ATATTTGGAAACTGGCTGCCGGACTTGTGACAATGAGTATTAGCAGACTA
ATGAATCTCGGACCAATTGTAGTGGTTCAGGAGAAAGATTCTCATATGCC
CGAACTTGTGTTAATGTCCCATATATGTTATTGTTAGGAAATTTCAATAT
TACCGTAGATAAATCAATTTAATTGTAATAATTGTCAGCTGTCTAATTGT
GTTACTCCTGTTAACACGTTCTCGTGCTTAGACAACCACCATTTATAATG
GTACCTTACAGGCCCTTGGTTTGATGAATATGGGTTACAGGTTTTACAAG
AAATTAACACGGCCTTAGGAAGATCTAAAAGGGCTGTGGCTATTGTTGTG
GCAGGTATTCTTGCAGGTGTCGCCTTGGTGGTTGCAGCCACCACTGCTGC
CATATCCTTGTCCAACTCTGTGCAAACTGCAACATTTGTTAATGATCTGA
CAAAAAATGTTTCATTAGCTATGGGATCTCAAGAAAGTATTGATGAAAAA
ATTGAACAAAAATTAGATGCACTATATGAAACAGTAAACTTTTTGAGAGA
AGAAGTTCAAGCCTTAAAATTGTCCTCCCACTTCGTTGCCATGTACAATA
TCGATGGATTTGTGTTCCAAAAAGGTATAATAGTACCACCCATTCTTGGG
ATAAGATAAAAAATCATTTA
