# Supplementary material for: Differential Evolution of Antiretroviral Restriction Factors in Pteropid Bats as Revealed by APOBEC3 Gene Complexity
Source: Mol Biol Evol. 2018 Mar 29;35(7):1626–37. doi: 10.1093/molbev/msy048 (PMC5995163; doi:10.1093/molbev/msy048)
Supplement: Supplementary Data [file msy048_supp.zip › Supplementary Data 3 - Gammaretrovirus alignment.txt]

>Ancestral_Gamma_G1
TGGAGGCCCCAGCGAGATCTTCTCGTTGTGGGAAAATTGATCAGTGCACC
GGGGCGTTGGACCATTTGCGGTTGGGGAGGCCTCTAGGGCACTTGCCCTA
GCCCGCCGCCTGTGGTTTCTCGCTTTGCGGAGCACGATCCTGGGAGTGCT
GAGGCAGTTTCTGGTAGGGGGCCCAGGACCGTGCGGACGTCGGACGCGAC
AAGTAAGTCGGCGGTCGACTGAGACTGTGACGACAGTTTTCGTCCTGTTC
TGGTTTGTTAGTCTGTGTCTGTCTTTTTTGTTTTGCTTCTGCTTTATTGT
GGAACTATGGGACAATCCAAACTAACTCCGTTACAGTGCATGCTTAACCA
CTTTAAAGATTTTCGTCGTAGGGCAAGGGCCTATGGTGCTTCAGTAACCC
CTTTTGATTTGCAGCGCTTTTGTCAATTAGATTGGCCGACCTTCGGAGTA
GGATGGCCCTCCGAGGGATCATTTAACATGCAGACTGCATTCCGGGTTCG
AGGTGTGATTTATGGAAACCCTGGGCATCCTGACCAAATTCCTTATATTG
ATGTTTGGATTGATGTTGTTTCTGATGCCCCTAAATACTTACAGAATTGC
AGTCGTGCACCCGTTACTGTAATGGCAGCCATACCCCAGGGTTTTAAGAA
GCCCCCACCAGTGTTGCAGGGACCTCCCTCGGAGGATGACTGGTATCCGC
CACCCTATAATGGTAATGGGGGTAGACGTCCTCCTCCGGAGGGACCGGGA
CCTCCTGTAACCCGGTCTAGGGGTCATAGGCCACCTTCCCCTGATTCAAA
AGAGCCAGTATCTGTTCAAGCCCCATTGAAGGTGATTCCAGGAGGTGGCG
GTGAGCCTACTGTCATCTACTCGCCATTCAGTACTAGTGATTTATATAAT
TGGAAATTGCAAACGCCATCCTTTTCAGAGAAACCACAAGGACTAACCTC
CCTTTTAGAGTCTATTTTCTTACCCATCAGCCCACTTGGGATGATTGCCA
ACAGCTCTTACAGGTCTTATTCACTACTGAAGAAAAGGAAAGAATTTTGC
GGGAGGCGGCTAGAGGAGTAACAGACCCAAATGGGCAGCCTACAGCAGAC
TTAACCAGGTTACAGGCTGTGTTTCCGACTCAACGTCCCCAGTGGGATCC
CAATACGGATCAAGGTAAGGAGGCTCTCCTAAGGTATCGCCAGTTCTGCT
ACAGGGACTCCGGGCTGCTGCACGTAGACCAATAAATCTGTCCAAGGTAA
GTGAAGTAATTCAGACTAAGGACGAGTCACCTGCAGCATTCTTGGAAAGA
CTATTAGAGTCTTACCGCTTATATACACCTATTGACCCGGAGGACCCCAA
CAATAGAAGAGCCATTAATTTGGCCTTTGTGAGCCAGTCGGCCCCAGATA
TTAGAAAAAAGTTACAGAAGCTAGAAGGTTTTGAGGGAGAAAATTTATCC
AAATTGCTAGAAATAGCCCAGAAAGTTTTCAACAATAGAGACGATGTGCA
AAAAATAATGTTTGTGGGAAGGGACCTAGAGGAAGCCGAGGAGGATCAGG
ATTTGTCACCTGGACCAAATAAACAGGTTGGCCTTGAAAAAGACCAATGT
GCCTATTGCAAACAGAAAGGGCATTGGAATGAGTGTCCTAAGCAACAAGG
AGGTAAAAAGACAAGCTCCCTAATTCTTTTGGAAGATGACTAGGGGTGTC
AGGGCTCTGACCCCGAGAGCCCCGGATAACCTTACAAGTAGGGGGCCAAC
CTGTGAACTTTCTGGTAGATACTGGAGCAACATTCTGTTTTAAATCAACC
TGTTGGCCCTGTGAGTAAAGAAAAAACCACCATTCTGGGGGCAACTGGAG
GAAAAGCATACCCTTGGACTCAGGCTCGTATAACTGACTTGGGAAAAGGA
ACCATCACCCATTCCTTTTTGGTTATGCCTGAATGCCCCTATCCTTTGTT
GGGAAGAGATTTGCTACAGAAATTACAAGCCACTATTAAGAGACCAGTTG
CATACCTATCTAAAAGACTAGATTATGTGGCTGCAGGGTGGCCTAGTTGT
CTGAGAGCTGTTGCAGCTACGGCGGTTCTAGTGAAAGAAGCCCACAATTG
ACGCTTGGGCAGCCTGTGACTGTTATTGGACCTCACTTTGTGGAGCGACT
CCTGAAGGGACCACCCGAGCGATGGATATCGAACGCTCGGATCACCCAGT
ACCAGGTACTCTTATTAAACCCTCACAGGTTCAATTTGCAAAACCAACAG
TGTTGAATCCGCGACTTTGCTCCCGGATGATGAAGGAACCTGTACATGAT
AACTGGGGTAAGACCTGACTTGCGGGATGAGCCCTGGCCTAACCCAGATG
CCACCCTATATACGGACGGAAGCAGTTTTGTCACTGAAGGCGTCAGGTAT
GCGGGAGCAGCGGTAGTTGCCGATGACACTGTGGTTTGGGCTCAGGCTCT
TGGACATGGGACATCAGCCCAGAAGGCTGAACTCATTGCTCTAACTGAAG
CTCTTAAATGGGCTCAAGGGAAAACTGTTAACATCTACACTGATAGCCGA
TATGCCTTTGCAACGGCACATGTACATGGAGCCCTGTACAAGGAAAGAGG
ACTATTAACATCAGGGGGAAAGGAAATTAAGAACAAGGAGCAGATTTTGG
CTCTTTTGGAGGCTATCTGGCTACCTAAGAAAGTGGCTATTATCCATTGC
CCCGGCCATCAAAAAGGGGAAGGAGCGGTAGAAAAAGGAAACCGCTTGGC
AGATAAAACAGCAAAGGAAGTAGCCAGAAAACCAGTGGGGACTACTTGTG
CCCCCCTTGGTACAGGCTCCAAACTATAGCCCCCAAGATATAGAGTTGGG
GAAGCAACTGCACGGGAAGTTTGAACATGGGTGGCTTTGGATTCCAGATG
GAAGGCCGGTCCTCCCTGCTGCGCTTGGTAACACCTTAATTAGCCAGATG
CATAATGCTACCCATCTTGGAGGAACTAAGTTAATTGAACTGCTAAAAAG
AGACTATTATATTCCTGGACTAACCTCAAAGCTCGGGATGTGAGTGCACG
ATGCCCAATATGTGCACAGGTCAACTCTCGCCCCATCCCAAAGGAAAATG
GCACTCGATTAAGAGGACAAGCTCCTGGAGAGCATTGGGAAGTGGACTTT
ACAGAAGTTGCTCTGGCACTTTTGGATTTAAATATCTTCTGGTATTCATT
GACACCTATTCTGGATGGACTGAGGCCTTCCCCACAAAGAAGGAAACTGC
ACAAGTAGTAGCTAAGAAATTAAAGAAATAGTGCCTCGATTTGGCTTGCC
CTTATCATTGGGGTCCGACAATGGCCCGGCATTCATTGCCCAAACAAGTC
AAATGTTAGCTAAGGTATTAGGGATTAATTGGAAATTACATTGTATTTAC
AGACCTCAGAGTTCAGGACAAGTAGAAAGGATGAATAGAACACTTAAGGA
AACTAACTAAATTTAAGCTGGAAACTGGGGAGAATTGGGTGAGCCTTCTT
CCTTTTGCTTTGTTACGGGCCCGGTGTACTCCATATATTATGGGAATTTC
CCCTTATGAAATGTTTGGGAGACCTCCCCCTTTACTCCCTAAAATTGGAA
TTGAAAAGGTTACAATGAGTAATAATACAAGTCTCCTTAAGTCTCTACAG
GCCTTGCAACAAACCCAAAATCAAGTCAAGGGCTTGATTAAAGCTGCTAG
ACCGACTCCGGGGACCTCACCCACATCATCCAGGCGATTGGGTGTGGATA
AAGAAGATCCAGCCTGCTAGCCTAGAGCCCCGGTGGGATGGTCCGTTTCC
AGTAATCCTGACCACACCAACGGCTGTCAAAGTTGCAGGAAAAAGACATC
ACCATACCCGCCTTAAGACAGCTCAACCTCCCCCGGAGACAGAGAAATGG
AAGGCAACACCCACAGAGGATCCACTCAAGATAAGACTCTCGCGGGAATG
ATTATAATTGGGTTAATTGTTATCACTAATGTAAAAGGGAACCCTCATCA
ACCTCAACAGGCTAAATGGGAATTAATTAAATCAGAAACAGGCATTCCCA
TATTAGTAAACCAGACTATGTACCAGCCTACATTTCATGTGGATTTGTGT
GATATATTAGGAAAGAAATTTAATTTTCTAAGTGATGATCTGGCCCCTGG
TGGGGTTGTGGCAGGAGGACAAAGAAAGGGGTATTCAACAAGTACAGTTA
TATATGTGTCCCAGAGAAGGCCAAAGCACTTGCCATAAGCTAAACCAATA
TTATTGTGGTCATTGGGGTTGTGAGACCATAGCCCCTTGGAAGAACACAG
ACCCCTTTCTGACTCTTACACGACCTAGTCAGTCTTCCTGTGCCACAGCA
GGGAAATGCAATCCTGTCATTTTTACTGTCAAAAATTGGGAAGATCCATC
TTGGGTGATTGGAAAAACCTGGGGATTAAGGTTGTATGTTTTTGGAACTG
ATCCTGGAGTGTTAATAACAATACAGAAAAAGCCTGTCAGGATGCCACCG
TTAGTTCTAGTCCTGTTAGGCCTAATGACGGAGGGTTAAACGCCTTAACT
CCTACCCAGTCAGCAATTACTAGGAGCACTAATAATGCCTCTTAATTCTT
TAGCTGAAGTAGTACTGCAGAATAGAAGAGGTTTAGACCTCTTATTTCTT
AAGCAAGGAGGTTTGTGTGTAGCACTAGGAGAAACTTGCTGTTTTTATGT
TAATCATTCTGGAATTATTAGGGATAGTTTAGCATTAATTAGACAAAGGG
TAAAAGACAGAAATGAGAAGTTAAAACAAGGCAGCAATGGTATGAATCTT
GGTTTAATGGAAACTCTTGGTTAACCACGTTATTGTCGGCTATAGCAGGA
CCATTGATTATACTGCTGTTATTACCTTTGGGCCCTGCTTGATCAAATGG
GTTAGGAGTTTAATCCAATATAACTGGGGCAAAGATTTTAATTTTAGGAG
CGTCCCGACCCATTGGCCGGAAATCCCGACTTCTGACTCGAAGATTGAGT
CATTCTAAAGAAAACCAGTGGGGAA
>GeneScaffold_3363
TGGAGGCCCCAGCGAGATCTTCTCGTTGTGGGAAAATTGATCAGTGCACC
GGGGCCTTGGACCATTTGCGGTTGGGGAGGCCTCTAGGGCACTTGCCCTA
GCCCACCGCCTGTGGTTTCTCGCTTTGCGGAGCACGATCCTGGGAGTGCT
GAGGCAGTTTCTGGTAGGGGGCCCAGGACCGTGCGGACGTCGGACGCGAC
AAGTAAGTCGGCGGTCGACTGAGACTGTGACGACAGTTTTCGTCCTGTTC
TGGTTTGTTAGTCTGTGTCTGTCTTTTTTGTTTTGCTTCTGCTTTATTGT
GGAACTATGGGACAATCCAAACTAACTCCGTTACAGTGCATGCTTAACAA
CTTTAAAGATTTTCGTCGTAGGGCAAGGGCCTATGGTGCTTCAGTAACCC
CTTTTGATTTGCAGCGCTTTTGTCAATTAGATTGGCCGACCTTCGGAGTA
GGATGGCCCTCCGAGGGATCATTTAACATGCAGACTGCATTCCGGGTTCG
AAGTGTGATTTATGGAAAACCTGGGCATCCCGACCAAATTCCTTATATTG
ATGTTTGGATTGATGTTGTTTCTGATGCCCCTAAATACTTACAGAGTTGC
AGTCGTGCACCCGTTACTGTAATGGCAGCCATACCCCAGGGTTTTAAGAA
GCCCCCACTGGTGTTGCAGGGACCTCCCTCGGAGGATGACTGGTATCCGC
CATCCTATAATGGAAATGGGGGTAGACATCCTCCTCCGGAGGGACCGGAA
CCTCCTGTAACCCGGTCTAGGGGTCGTAGGCCACCTTCCCCTGATTCAAA
AGAGCGAGTATCTGTTCAAGCCCCATTGAAGGTGATTCCAGGAGGTGGAG
GTGAGCCTACTGTCATCTACTCGCCATTCAGTACTAGTGATTTATATAAT
TGGAAATTGCAAACGCCATCCTTTTCAGAGAAACCACAAGGACTAACCTC
CCTTTTAGAGTCTATTTTCTTACCCATCAGCCCACTTGGGATGATTGCCA
GCAGCTTTTACAGATTTTATTCACTACTGGAGAAAAGGAAAGAATTTTGC
GGGAGGCGGCTAGAGGAGTAACAGACCCAAATGGGCAGCCCACAGCAGAC
TTAACCAGGTTACAGGCTGTGTTTCCGACTCAACGTCCCCAGTGGGATCC
AAATACAGATCAAGGTAAGGAGGCTCTCTAAGTGTATCGCCAGTTCTGCT
GCAGGGACTCCGAGCTGCTGCACGTAGACCAATAAATCTGTCCAAGGTAA
GTGAAGTAATTCAGACTAAGGACGAGTCACCTGCAGCATTCTTGGTAAGA
CTATTAGAGTCTTACCGCCTATATACACCTATTGACCCGGAGGACCCCAA
CAATAGAAGAGCCATTAATTTGGCCTTTGTTAGCCAGTCGGCCCCTGACA
TTAGAAAGAAGTTACAGAGATTGGAAGGTTTTGAGGGAGAAAATTTATCC
AAATTATTAGAAATAGCTCAGAAGGTCTTTAACAATAGGGACGGTGTGCA
AAAAGTCATGTTTGTGGGAACCGACCTAAAAAAAACCCTAACCATGGGGG
ACCTAGCAGAAGGCCAAAATAGAAAACCTACGCTAGGAAGAGACCAATGT
GCTATTTGCAAAAAGAAAGGACATTGGAATGAGTGCCCTAAGGAGCAACC
AGGAGAAGAAAAAAGGCCCCTCATTCTTTTGGAAGATGAATAGGGGCGTC
AGGGCTCTTACCCTGAGAGCCCAAGGTAACTTTACAAGTAGGGGGCAAAC
CTGTGAACTTTTTATCTGATACTGGTGCAACTTTCAGTTTTAACAGAAAC
TGCTGGTCTGTTATCCAAAGAAAAGACTGTAATTCAAGGAGCCACTGGAG
GGAAGGCATACCCATGGACACAGGCAAAAATTACTGACTTGGGAAAGGGA
ACCATCACACATTCGTTTTTAGTTATGCCTGAATGTCCTTTTCCTTTGCT
TGGAAGAGATTTGCTCCAGAAATTAAAAGCCACTATTAAGCAACGAGTGG
CATATCTCTCAAAGAGACTAGATCTGGTGGCTGGAGGAAGGCCTAGTTGC
CTGAGAGCACTAGCTGCTACTGCTATATTGACCAAAGACGCTTTAAATTG
ACCTTGGGCCAAAATATTGAAATTGTGGCTCCACATGCAGTTGAAGCCAT
GCTGCGCAGCCCTCCTGAAAGATGGATTTCCAACGCCCGGATTACTCAGT
ACCAGGTACTATTGCTTAATCCCCACAGACCCAGTTTTTGAAAACTGCAG
CCCTGAACCCGCCACGCTGCTCCCGGATGATGAAGGCTCCATTGCATCAT
AACTGGACTACGGCCAGACTTGAAGGATGAGCCGTGGCCTAATCCGGATG
CGGTATTATTTACCAATGGAAGCAGTTTTGTATCCGACGGAGTAAGGTAT
GCCGGGGCAGCCGTAGTAACAGTCAGGGATGTGATATGGGCACAGGCCCT
AAGCCATGGGACATCGGCACAGAGGGCTGAACTTACAGCTCTAACACAAG
CTTTACGGTGGGGAAAGGATAAAACTGTAAACATCTATACTGACAGTAGA
TATGCCTTTGCTACTGCCCACATACATGGAGCTTTATATAAGGAAAGAGG
ACTTTTAACATCAGGAGGCAAAAAAATTAAAAATAGGGAAGAGATCTTAG
CCCTGTTAGAAGCCATTTGGCTACCAAAAAGAGTAGCCATAATTCATTGT
CCTGGACACCAAAATGCAGAGACTGAGGCGGCACAAGGAAATTCCTTTGC
AGATCAGATAGCAAAGGATGCTGCCAGAAAACCAGTGGGGCCCGCTTCCC
CCAGCCTTCGAAGAAAGGCCTGAGTATACCCCATTCGACTTGGAATTAAG
TGAAAGACTGGAAAAAGAGGGAAAACAAGAATGGAGAATGCTCCCTGATA
GAAGATCGCTCCTTCCTCAGGCTTTGGGAAAGACCTTAATAGACTTAACA
CACCAGTCCACCCATCTAGGAGGAACCAAGTTAATTGAACTATTGAAAAG
GGATTATTATGTTCCAGGACTGAAAATTTAGCCAAGGACGTGGCTAATAG
GTGTGCAGTATATGCACAAGTAGACTAAGGAAGGACCTCCACGGAACAAG
GAGTGAGACTCAGGGGAAAGAGACCTGGAGAGCACTGGGAGCTTGATTTT
ACAGAAGTTACGCTGGAACTTTTGGATTTAAGTACCTATTAGTTTTTATT
GACACATACTCTGGATGGACTGAGGCCTATCCCACAAAGAAGGAAACTGC
ACAAGTAGTAGCTAAGAAATTAAAGAAATAGTGCCTCGATTTGGCTTGCC
CTTATCATTGGGGTCCGACAATGGCCCGGCATTCATTGCCCAAACAAGTC
AAATGTTAGCTAAGGTATTAGGGATTAATTGGAAATTACATTGTATTTAC
AAACCTCAGAGTTCAGGACAAGTAGAAAGGATGAATAGAACACTTAAGGA
AACTAACTAAATTTAAGCTGGAAACTGGGGAGAATTGGGTGAGCCTTCTG
CCTTTTGCTTTGTTACGGGCCCGGTGTACTCCATATATTATGGGAATTTC
CCCTTATGAAATGTTTGGGAGACCTCCCCCTTTACTCCCTAAAATTGGAA
TTGAAAAGGTTACAATGAGTAATAATACAAGTCTCCTTAAGTCTTTACAG
GCCTTGCAACAAACCCAAAATCAAGTCAAGGGCTTGATTAAAGCTGCTAG
ACCGACTCCGGGGACCTCACCCACATCATCCAGGCGATTGGGTGTGGATA
AAGAAGATCCAGCCTGCTAGCCTAGAGCCCCGGTGGGATGGTCCGTTTCC
AGTAATCCTGACCACACCAACGGCTGTCAAAGTTGCAGGAAAAAGACATC
ACCATACCCACCTTAAGACAGCTCAACCTCCCCCGGAGACAGAGAAATGG
AAGGCAACACCCACAGAGGATCCACTCAAGATAAGACTCTCTCGGGAATA
ATTATAATTGGGTTAATTGTTATCAATAATGTAAAAGGGAACCCTCATCA
ACCTCAACAGGCTAAATGGGAATTGATTAAATCAGAAACAGACATCCCCA
TATTAGTAAACCAGACTATGTACCAGCCTACATTTCATGTGGATTTGTGT
GATATATTAGGAAAGAAATTTAATTTTATAAGTGATGATCTGGCCCCTGG
TATGGTTGTGGCAGGAGGACAAAGAAAGAGTTATTCAACAAGTAGAGTTA
TATATGTGTCCCAGAGAAGGCCAAAGCACTTGCCATAAGCTAAACCAATA
TTATTGTGGTCATTGGGGTTGTGAAACCATAGCCCCTTGGAAGAACACAG
ACCCCTTTCTGACTCTTACACGACCTAGTCAGTCTTCCTGTGCCACAGCA
GGGAAATGCAATCCTGTCATTTTTACTGTCAAAAATTGGAAAGATCCATC
TTGGGTGATTGGAAAAACCTGGGGATTAAGGTTGTATGTTTTTGGAACTG
ATCCTGGAGTGTTAATAACAATACAGAAAAAGCCTGTCAGGATGCCACCA
TTAGTTCTAGTCCTGTTAGGCCTAATGACGGAGGGTTAAACGCCTTAACT
CCTACACAGTCAGCAATTACTAGGAGCACTAATAATGCCTCTTAATTCTT
TAGCTGAAGTAGTACTGCAGAATAGAAGAGGTTTAAACCTCCTATTTCTT
AAGCTAGGAGGTTTGTGTGTAGCACTAGGAGAAACTTGCTGCTTTTATGT
TAATCATTCTGGAATTATTAGGGATAGTTTAGCATTAATTAGACAAAGAG
TAAAAGACAGAAATAAGAAGTTAAAACAAGGAAGCAATGGTATGAATCTT
GGTTTAATGGAAACTCTTGGTTAACCACGTTATTGTCGGCTATAGCAGGA
CCATTGATAATTCTGCTGTTATTACCTTTGGGCCATGCTTGATCAAATGG
GTTAAGAGTTTAATCCAATATAACTGGGGCAAAGATTTTAATTTTAGGAG
CGTCCCGACCCATTGGCCAGAAATCCCGACTTCTGACTCGAAGATTGAGT
CATTCTAAAGAAAACCAGTGGGGAA
>scaffold_10119
TGGAGGCCCCAGCGAGATCTTCTCGTTGTGGGAAAATTGATCAGTGCACC
GGGGCGTTGGACCATTTGCGGTTGGGGAGGCCTCTAGGGCACTTGCCCTA
GCCCGCCGCCTGTGGTTTCTCGCTTTTCGGAGCACGATCCTGGGAGTGCT
GAGGCAGTTTCTGGTAGGGGGCCCAGGACCGTGCGGACGTCGGACGCGAC
AAGTAAGTCGGCGGTCGACTGAGACTGTGACGACAGTTTTCGTCCTGTTC
TGGTTTGTTAGTCTGTGTCTGTCTTTTTTGTTTTGCTTCTGCTTTATTGT
GGAACTATGGGACAATCCAAACTAACTCCGTTACAGTGCATGCTTAACAA
CTTTAAAGATTTTCATCGTAGGGCAAGGGCCTATGGTGCTTCAGTAACCC
CTTTTGATTTGCAGCGCTTTTGTCGATTAGATTGGCCGACCTTCGGAGTA
GGATGGCCCTCCGAGGGATCATTTAACATGCAGACTGCATTCCGGGTTCG
AAGTGTGATTTATGGAAAACCTGGGCATCCCGACCAAATTCCTTATGTTG
ATGTTTGGATTGATGTTGTTTCTGATGCCCCTAAATACTTACAGAATTGC
AGTCGTGCACCCATTACTGTAATGGCAGCCATATCCCAGGATTTTAAGAA
GCCCCCACCGGTGTTGCAGGGACCTCCCTCGGAGGATGACTGGTATCCGC
CACCCTATAATGGAAATGGGGGTAGACGTCCTCCTCCGGAGGGACCGGGA
CCTCCTGTAACCCGGTCTAGGGGTCACAAGCCACCTTCCCCTGATTCAAA
AGAGCCAGTATCTGTTCAAGCCCCATTGAAGGTGATTCCAGGAGGTGGCG
GTGAGCCTACTGTCATCTACTCGCCATTCAGTACTAGTGATTTATATAAT
TGGAAATTGCAAACGCCATCCTTTTCAGAGAAACCACAAGGACTAACCTC
CCTTTTAGAGTCTATTTTCTTACCCATCAGCCCACTTGGGATGATTGCCA
ACAGCTCTTACAGGTCTTATTCACTACTGAAGAAAAGGAAAGAATTTTGC
GGGAGGCGGCTAGAGGAGTAACAAACCCAAATGGGCAGCCTACAGCAGAC
TTAACCAGGGTACAGGCTGTGTTTCCGATTCAACGTCCCCAGTGGGATCC
AAATACAGATCAAGGTAAGGAGGCTCTCCTAAGGTATCGCCAGTTCTGCT
ACAGGGACTCCGGGCTGCTGCACGTAGACCAATAAATCTGTCCAAGGTAA
GTGAAGTAATTCAGACTAAGGACGAGTCACCTGCAGCATTCTTGGAAAGA
CTATTAGAGTCTTACCGCCTATATACACCTATTGATCCGGAGGACCCCAA
CAATAGAAGAGCCATTAATTTGGCCTTTATTAGCCAGTCGGCCCCTGACA
TTAGAAAGAAGTTACAGAGATTGGAAGGTTTTGAGGGAGAAAGTTTATCC
AAATTATTAGAAATAGCTCAGAAGGTCTTTAACAATAGGGACGGTGTGCA
AAAGGTCATGTTTGTGGGAACCAACCTAAAAAAAACCCTAACCATGGGGG
ACCTAGCAGAAGGCCAAAATAGAAAACCTAGGCTAGGAAGAGACCAATGT
GCTATTTGCAAAAAGAAAGGACATTGGAATGAGTGCCCTAAGGAGCAACC
AGGAGAAGAAAAAAGGCCCCTCATTCTTTTGGAAGATGAATAGGGGCGTC
AGAGCTCTTACCCCGAGAGCCCAAGGTAACTTTGCAAGTAGGGGGCAAAC
CTGTGAACTTTTTAGCTGATACTGGTGCAACTTTCAGTTTTAACAGAAAC
TGCTGGTCTGTTATCCAAAGAAAAGACTGTAATTCAAGGAGCCACTGGAG
GGAAGGCATACCCATGGACACAGGCAAAAATTACTGACTTGGGAAAGGGA
ACCATCACGCATTCGTTTTTAGTTATGCCTGAATGTCCTTTTCCTTTGCT
TGGAAGAGATTTGCTCCAGAAATTAAAAGCCACTATTAAGCAACGAGTGG
CATATCTCTCAAAGAGACTAGATCCGGTGGCTGGAGGAAGGCCTAGTTGC
CTGAGAGCACTAGCTGCTACTGCTATATTGACCAAAGACGCTTTAAATTG
ACCTTGGGCCAAAATATTGAAATTGTGGCTCCACATGCAGTTGAAGCCAT
GCTGCGCAGCCCTCCTGAAAGATGGATTTCCAACGCCCGGATTACTCAGT
ACCAGGTACTGTTGCTTAATCCCCACAGACCCAGTTTTTGAAAACTGCAG
CCCTGAACCCGCCACGCTGCTCCCGGATGATGAAGGCTCCATTGCATCAT
AACTGGACTACGGCCAGACTTGAAGGATGAGCCGTGGCCTAATCCGGATG
CGGTATTATTTACCAATGGAAGCAGTTTTGTATCCGACGGAGTAAGGTAT
GCCGGGGCAGCCATAGTAACGGTCAGGGATGTGATATGGGCACAGGCCCT
AAGCCATGGGACATTGGCACAGAGGGCTAAACTTATAGCTCTAACACAAG
CTTTACGGTGGGGAAAGGATAAAACTGTAAACATCTATACTGATAGTAGA
TATGCCTTTGCAACGGCACATGTACATGGAGCCCTATACAAGGAAAGAGG
ACTATTGACATCAGGGGGAAAGGAAATTAAGAACAAGGAGCAGATTTTGG
CTCTTTTGGAGGCTATCTGGCTACCTAAGAAAGTGGCTATTATCCATTGC
CCCGGCCATCAAAAAGGGGAAAGAGCGGTAGAAAAAGGAAACCGCTTGGC
AGATAAAACAGCAAAGGAAGTAGCCAGAAAACCAGTGGGGACTACTTGTG
CCCCCCTTGGCACAGGCTCCAGACTATAGCCCCCAAGATATAGAGTTGGG
GAAGCAACTGCACGGGAAGTTTGAACATGGGTGGCTTTGGATTCCAGATG
GAAGGCCGGTCCTCCCTGCTGCGCTCGGTAACTCCTTAATTAGCCAGATG
CATAATGCTACCCATCTTGGAGGAACTAAGTTAATTGAACTGCTAAAAAG
AGACTATTATATTCCTGGACTAACCTCAAAGCTCGGGATGTAAGTGCACG
ATGCCCAATATGTGCACAGGTCAACTCTCACCCCATCCCAAAGGAAAATG
GCACTCGATTAAGAGGACAAGCTCCTGGAGAGCATTGGGAAGTGGACTTT
ACAGAAGTTGCTCTGGCACTTTTGGATTTAAATATCTTCTGGTATTCATT
GACACCTATTCTGGATGGACTGAGGCCTTCCCCACAAAGAAGGAAACTGC
ACAAGTAGTAGCTAAGAAATTAAAGAAATAGTGCCTCGATTTGGCTTGCC
CTTATCATTGGGGTCCGACAATGGCCCGGCATTCATTGCCCAAACAAGTC
AAATGTTAGCTAAGGTATTAGGGATTAATTGGAAATTACATTGTATTTAC
AGACCTCAGAGTTCAGGACAAGTAGAAAGGATGAATAGAACAATTAAGGA
AACTAACTAAATTTAAGCTGGAAACTGGGGAGAATTGGGTGAGCCTTCTT
CCTTTTGCTTTGTTACGGGCCCGGTGTACTCCATATATTGTGGGAATTTC
CCCTTATGAAATGTTTGGGAGACCTCCCCCTTTACTCCCTAAAATTGGAA
TTGAAAAGGTTACAATGAGTAATAATACAAGTCTCCTTAAGTCTCTACAG
GCCTTGCAACAAACCCAAAATCAAGTCAAGGGCTTGATTAAAGCTGCTAG
ACCGACTCCGGGGACCTCACCCACATCATCCAGGTGATTGGGTGTGGATA
AAGAAGATCCAGCCTGCTAGCTTAGAGCCTCAGTGGGATGGTCCGTTTCC
AGTAACTCTAACCACACCAACAGCTGTCGAGGTTGCAGGGAAAAGACATC
ACCATACCTGCCTTAAGACAGCTCAACCTCCCCCGGAGACAGAGAAATGG
AAGGCAACACCCACAGAGGATCCACTCAAGATAAGACTCTCACGGGAATA
ATTATAATTGGGTTAATTGTTATCAATAATGTAAAAGGGAACCCTCATCA
ACCTCAACAGGCTAAATGGGAATTAATTAAATCAGAAACAGCCATCCCCA
TATTAGTAAACCAGACAATGTACCAGCCTACATTTCATGTGGATTTGTAT
GATATATTAGGAAAGAAATTTAATTTTATAAGTGATGATCTGGCCCCTGG
TATGGTTGTGGCAGGAGGACAAAGAAAGAGGTATTCAACAAGTAGAGTTA
TATATGTGTCCCAGAGAAGGCCAAAGCACTTGCCATAAGCTAAACCAATA
TTATTGTGGTCATTGGGGTTGTGAAACCATAGCCCCTTGGAAGAACACAG
ACCCCTTTCTGACTCTTACACGACCTAGTCAGTCCTCCTGTGCCACAGCA
GGGAAATGCAATCCTATCATTTTTACTGTCAAAAATTGGGAAGATCCATC
TTGGGTGATTGGAAAAACCTGGGGATTAAGGTTGTATGTTTTTGGAACTG
ATCCTGGAGTGTTAATAACAATACAGAAAAAGCCTGTCAGGATGCCACCA
TTAGTTCTAGTCCTGTTAGGCCTAATGACGGAGGGTTAAACGCCTTAACT
CCTACACAGTCAGCAATTACTAGGAGCACTAATAATGCCTCTTAATTCTT
TAGCTGAAGTAGTACTACAAAATAGAAGAGGTTTAGACCTCTTATTTCTT
AAGCAAGGAGGTTTGTGTGTAACACTAGGAGAAACTTGCTGTTTTTATGT
TAATCATTCTGGAATTATTAGGGATAGTTTAGCATTAATTAGACAAAGAG
TAAAAGACAAAAATGAGAAGTTAAAACAAGGAAGCAATGGTATGAATCTT
GGTTTAATGGAAACTCTTGGTTAACCACGTTATTGTCGGCTATAGCAGGA
CCATTGATAATTCTGCGGTTATTACCTTTGGGCCATGCTTGATCAAATGG
GTTAAGAGTTTAATCCAATATAACTGGGGCAAAGATTTTAATTTTAGGAG
CGTCCCGACCCATTGGCCAGAAATCCCGACTTCTGACTCGAAGATTGAGT
CATTCTAAAGAAAACCAGTGGGGAA
>scaffold_12163
TGGAGGCCCCAGCGAGATCTTCTCGTTGTGGGAAAATTGATCAGTGCACC
GGGGCGTTGGACCATTTGCGGTTGGGGAGGCCTCTAGGGCACTTGCCCTA
GCCCGCCGCCTGTGGTTTCTCGCTTTGCGGAGCACGATCCTGGGAGTGCT
GAGGCAGTTTCTGGTAGGGGGCCCAGGACCGTGCGGACGTCGGACGCGAC
AAGTAAGTCGGCGGTCGACTGAGACTGTGACGACAGTTTTCGTCCTGTTC
TGGTTTGTTAGTCTGTGTCTGTCTTTTTTGTTTTGCTTCTGCTTTATTGT
GGAACTATGGGACAATCCAAACTAACTCCGTTAGAGTGCATGCTTAACAA
CTTTAAAGATTTTCGTCGTAGAGCAAGGGCCTATGGTGCTTCAGTAACCC
CTTTTGATTTGCAGCGCTTTTGTCAATTAGATTGGCCGACCTTCGGAGTA
GGATGGCCCTCCGAGGGATCATTTAACATGCAGACTGCATTCCGGGTTCG
AGGTGTGATTTATGGAAATCCTGGGCATCCTGACCAAATTCCTTATATTG
ATGTTTGGATTGATGTTGTTTCTGATGCCCCTAAATACTTACAGAATTGC
AGTCGTGCACCCGTTACTGTAATGGCAGCCATACCCCAGGGTTTTAAGAA
GCCCCCACCAGTGTTGCAGGGACCTCCCTCGGAGGATGACTGGTATCCGC
CACCCTATAATGGAAATGGGGGTAGACGTCCTCCTCCGGAGGGACCGGGA
CCTCCTGTAACCCGGTCTAGGGGTCATAGGCCACCTTCCCCTGATTCAAA
AGAGCCAGTATCTGTTCAAGCCCCATTGAAGGTGATTGCAGGAGGTGGCG
GTGAGCCTACTGTCATCTACTCGCCATTCAGTACTAGTGATTTATATAAT
TGGAAATTGCAAACGCCATCCTTTTCAGAGAAACCACAAGGACTAACCTC
CCTTTTAGAGTCTATTTTCTTACCCATCAGCCCACTTGGGATGATTGCCA
ACAGCTCTTACAGGTCTTATTCACTACTGAAGAAAAGGAAAGAATTTTGC
GGGAGGCGGCTAGAGGAGTAACAGACCCAAATGGGCAGCCTACAGCAGAC
TTAACCAGGTTACAGGCTGTGTTTCCGACTCAACGTCCCCAGTGGGATCC
AAATACGGATCAAGGTAAGGAGGCTCTCCTAAGGTATTGCCAGTTCTGCT
GCAGGGACTCCGGGCTGCTGCACGTAGACCAATAAATCTGTCCAAGGTAA
GTGAAGTAATTCAGACTAAGGACGAGTCGCCTGCAGCATTCTTGGAAAGA
CTATTAGAGTCTTACCGCTTATATACACCTATTGACCCGGAGGACCCCAA
CAATAGAAGAGCCATTAATTTGGCCTTTGTGAGCCAGTCGGCCCCAGATA
TTAGAAAAAAGTTACAAAAGCTAGAAGGTTTTGAGGGAGAAAATTTATCC
AAATTGCTAGAAATAGCCCAGAAAGTTTTCAACAATAGAGACGATGTGCA
AAAAATAATGTTTGTGGGAAGGGACCTAGAGGAAGCCGAGGAGGATCAGG
ATTTGTCACCTGGACCAAATAAACAGGTTGGCCTTGAAAAAGACCAGTGT
GCCTATTGCAGGCAGAAAGGGCATTGGAATAAATGTCCTCGAACAGAAGG
TGAAAAAAAGCCAGACTCCCTAATTCTTTTGGAAGATGAATAGGGTTGTC
AGGGCTCTGACCCCGGGAGCCTCGGATAACCTTAAATGTAGGGGGCCAAC
CTGTGAATTTTCTGGTAGACACTGGAGCGACATTCTGTTTTAAATCAACC
TGTGGGGCCTGTGAGTAAAGAAAAAACCACCATTCTGGGGGCAACTGGAG
GAAAAGCATATCCTTGGACTCAGGCTCGTATAACTGATTTAGGAAAAGGA
ACCATCACCCATTCCTTTTTGGTTATGCCTGATTGCCCCTATCCTCTGTT
GGGAAGAGACTTGTTACAGAAATTACAAGCCACAATTAAGAGACCGGTTG
CCTACCTATCTAAAAGACTAGATTATGTAGCAGCAGGGTGGCCCAGTTGT
CTGCGAGCTGTTGCAGCTACGGCGGTTCTAGTGAAAGAAGCCCATAATTG
ACACTTGGGCAGCCTGTGACTGTTATTGGACCTCACTTTGTGGAGCGACT
CCTGAAGGGACCACCCGAGCGATGGATATCGAACACTCGGATCACCCAGT
ACCAGGTACTCTTATTAAACCCTCACAGGTTCAATTTGCAAAACCAACGG
TGTTAAATCCGCGACTTTGCTCCCGGATGATGAAGGAACCTGTACATGAT
AACTGGGGTAAGACCTGATTTGCGGGATGAGCCCTGGCCTAACCCCGATG
TCACTCTATATACGGACGGAAGCAGTTTTGTCACTGAAGGCATCAGGTAT
GCGGGAGCAGCAGTAGTTGCTGATGATACTGTTGTTTGGGCTCAGGCTCT
TGGACATGGGGCATCAGCCCAAAAGGCTGAACTCATTGCTCTGACTGAAG
CTCTTAAATGGGCTCAAGGAAAGACTGTTAACATCTACACTGATAGCCGA
TATGCTTTTGCAACGGCACATGTACATGGAGCCCTGTACAAGGAAAGAGG
ACTATTAACATCAGGGGGAAAGGAAATTAAAAACAAAGAGCAGATTTTGG
CTCTTTTGGAGGCAATCTGGCTACCTAAGAAAGTGGCTATTATCCATTGC
CCCGGCCATCAAAAAGGGGAAGGAGCGGTAGAAAAAGGAAACCGCTTGGC
AGATAAAACAGCAAAGGAAGTAGCCAGAAAACCAGTGGGGACTACTTGTG
CCCCCCTTGGTACAGGCTCCAAACTATAGCCCCCAAGATATAGAGTTGGG
GAAGCAACTGCACGGGAAGTTTGAACATGGGTGGCTTTGGATTCCAGATG
GAAGGCCGGTCCTCCCTGCTGCGCTCGGTAACACCTTAATTAGCCAGATG
CATAATGCTACCCATCTTGGAGGAACTAAGTTAATTGAACTGCTAAAAAG
AGACTATTATATTCCTGGACTAACCTCAAAGCTCGGGATGTAAGTGCACG
ATGCCCAATATGTGCACAGGTCAACTCTCACCCCATCCCAAAGGAAAATG
GCACTCGATTAAGAGGACAAGCTCCTGGAGAGCATTGGGAAGTGGACTTT
ACAGAAGTTGCTCTGGCACTTTTGGATTTAAATATCTTCTGGTATTCATT
GACACCTATTCTGGATGGACTGAGGCCTTCCCCACAAAGAAGGAAACTGC
ACAAGTAGTAGCTAAGAAATTAAAGAAATAGTGCCTCGATTTGGCTTGCC
CTTATCATTGGGGTCCGACAATGGCCCGGCATTCATTGCCCAAACAAGTC
AAATGTTAGCTAAGGTATTAGGGATTAATTGGAAATTACATTGTATTTAC
AGACCTCAGAGTTCAGGACAAGTAGAAAGGATGAATAGAACACTTAAGGA
AACTAACTAAATTTAAGCTGGAAACTGGGGAGAATTGGGTGAGCCTTCTG
CCTTTTGCTTTGTTACGGGCCCGGTGTACTCCATATATTATGGGAATTTC
CCCTTATGAAATGTTTGGGAGACCTCCCCCTTTACTCCCTAAAATTGGAA
TTGAGAAGGTTACAATGAGTAATAATACAAGTCTCCTTAAGTCTCTACAG
GCCTTGCAACAAACCCAAAATCAAGTCGAGGGCTTGATTAAAGCTGCTAG
ACCGACTCCGGGGACCTCACCCACATCATCCAGGCGATTGGGTGTGGATA
AAGAAGATCCAGCCTGCTAGCCTAGAGCCCCGGTGGGATGGTCCGTTTCC
AGTAACTCTAACCACACCAACAGCTGTCGAGGTTGCAAGGAAAAGACATC
ACCATACCCGCCTTAAGACAGCTCAACCTCCCCCGGAGACAGAGAAATGG
AAGGCAACACCCACAGAGGATCCACTCAAGATAAGATTCTCGCGGGAATG
ATTATAATTGGGTTAATTGTTATCAATAATGTAAAAGGGAACCCTCATCA
ACCTCAACAGGCTAAATGGGAATTAATTAAATCAGAAACAGGCATTCCCA
TATTAGTAAATCAGACTATGTACCAGCCTACATTTCATGTGGATTTGTGT
GATATATTAGGAAAGAAATTTAATTTTATAAGTGATGATCTGACCCCTGG
TATGGTTGTGGCAGGAGGACAAAGAAAGAGGTATTCAACAAGTAGAGTTA
TATATGTGTCCCAGAGAAGGCCAAAGCACTTGCCATAAGCTAAACCAATA
TTATTGTGGTCATTGGGGTTGTGAAACCATAGCCCCTTGGAAGAACACAG
ACCCCTTTCTGACTCTTACACGACCTAGTCAGTCTTCCTGTGCCACAGCA
GGGAAATGCAATCCTGTCATTTTTACTGTCAAAAATTGGAAAGATCCATC
TTGGGTGATTGGAAAAACCTGGGGATTAAGGTTGTATGTTTTTGGAACTG
ATCCTGGAGTGTTAATAACAATACAGAAAAAGCCTGTCAGGATGCCACCG
TTAGTTCTAGTCCTGTTAGGCCTAATGACGGAGGGTTAAACGCCTTAACT
CCTACACAGTCAGCAATTACTAGGAGCACTAATAATGCCTCTTAATTCTT
TAGCTGAAGTAGTACTGCAGAATAGAAGAGGTTTAGACCTCTTATTTCTT
AAGCAAGGAGTTTTGTATGCAGCACTAGGAGAAACTTGCTGTTTTTATGT
TAATCATTCTGGAATTATTAGGGATAGTTTAGCATTAATTAGACAAAGAG
TAAAAGACAGAAATGAGAAGTTAAAACAAGGAAGCAATGGTATGAATCTT
GGTTTAATAGAAACTCTTGGTTAACCACGTTATTGTCGGCTATAGCAGGA
CCATTGATAATACTGCTGTTATTACCTTTGGGCCATGCTTGATCAAATGG
GTTAAGAGTTTAATCCAATATAACTGGGGCAAAGATTTTAATTGTAGGAG
CGTCCCGACCCATTGGCCAGAAATCCCGACTTCTGACTCGAAGATTGAGT
CATTCTAAAGAAAACCAGTGGGGAA
>scaffold_12630
TGGAGGCCCCAGCGAGATCTTCTCGTTGTGGGAAAATTGATCAGTGCACC
GGGGCGTTGGACCATTTGCGGTTGGGGAGGCCTCTAGGGCACTTGCCCTA
GCCCGCCGCCTGTGGTTTCTCGCTTTGCGGAGCACGATCCTGGGAGTGCT
GAGGCAGTTTCTGGTAGGGGGCCCAGGACCGTGCGGACGTCGGACGCGAC
AAGTAAGTCGGCGGTCGACTGAGACTGTGACGACAGTTTTCGTCCTGTTC
TGGTTTGTTAGTCTGTGTCTGTCTTTTTTGTTTTGCTTCTGCTTTATTGT
GGAACTATGGGACAATCCAAACTAACTCCGTTACAGTGCATGCTTAACAA
CTTTAAAGATTTTCGTCGTAGGGCAAGGGCCTATGGTGCTTCAGTAACCC
CTTTTGATTTGCAGCGCTTTTGTCAATTAGATTGGCCGACCTTCGGAGTA
GGATGGCCCTCCGAGGGATCATTTAACATGCAGACTGCATTCCGGGTTCG
AGGTGTGATTTATGGAAACCCTGGGCATCCTGACCAAATTCCTTATATTG
ATGTTTGCATTGATGTTGTTTCTGATGCCCCTAAGTACTTACAGAGTTGC
AGTCGTGCACCCGTTACTGTAATGGCAGCCATACCCCAGGGTTTTAAGAA
GCCCCCACCAGTGTTGCAGGGACCTCCCTCGGAGGATGGCTGGTATCCGC
CACCCTATAATGGAAATGGGGGTAGACGTCCTCCTCCGGAGGGACCAGGA
CCTCCTGTAACCCGGTCTAGGGGTCATAGGCCACCTTCCCCTGATTCAAA
AGAGCCAGTATCTGTTCAAGCCCCATTGAAGGTGATTCCAGGAGGTGGCG
GTGAGCCTACTGTCATCTACTCGCCATTCAGTACTAGTGATTTATATAAT
TGGAAATTGCAAACGCCATCCTTTTCAGAGAAACCATAAGGACTAACCTC
CCTTTTAGAGTCTATTTTCTTACCCATCAGCCCACTTGGGATGATTGCCA
ACAGCTCTTACAGGTCTTATTCACTACTGAAGAAAAGGAAAGAATTTTGC
GGGAGGCGGCTAGAGGAATAACAGACCCAAATGGGCAGCCCACAGCAGAC
TTAACCAGGTTACAGGCTGTGTTTCCGACTCAACGTCCCCAGTGGGATCC
AAATACAGATCGAGGTAAGGAGGCTCTCCTAAGGTATTGCCAGTTCTGCT
GCAGGGACTCCGGGCTGCTGCACGTAGACCAATAAATCTGTCCAAGGTAA
GTGAAGTAATTCAGACTAAGGACGAGTCACCTGCAGCATTCTTGGAAAGA
CTATTAGAGTCTTACCGCCTATATACACCTATTGACCCGGAGGACCCCAA
CAATAGAAGAGCCATTAATTTGGCCTTTATTAGCCAGTCGGCCCCTGACA
TTAGAAAGAAGTTACAGAGATTGGAAGGTTTTGAGGGAGAAAATTTATCC
AAATTATTAGAAATAGCTCAGAAGGTCTTTAACAATAGGGACGGTGTGCA
AAAAGTCATGTTTGTGGGAACCGACCTAAAAAAAACCCTAACCATGGGGG
ACCTAGCAGAAGGCCAAAATAGAAAACCTAGGCTAGGAAGAGACCAATGT
GCTATTTGCAAAAAGAAAGGACATTGGAATGAGTGCCCTAAGGAGCAACC
AGGAGAAGAAAAAAGGCCCCTCATTCTTTTGGAAGATGAATAGGGGTGTC
AGGGCTCTTACCCCGAGAGCCCAAGGTAACTTTACAAGTAGGGGGCAAAC
CTGTGAACTTTTTAGCTGATACTGGTGCAACTTTCAGTTTTAACAGAAAC
TGCTGGTCTGTTATCCAAAGAAAAGATTGTAATTCAAGGAGCCACTGGAG
GGAAGGCATACCCATGGACACAGGCAAAAATTACTGACTTGGGAAAGGGA
ACCATCACGCATTCGTTTTTAGTTATGCCTGAATGTCCTTTTCCTTTGCT
TGGAAGAGATTTGCTCCAGAAATTAAAAGCCACTATTAAGCAACGAGTGG
CATATCTCTCAAAGAGACTAGATCCGGTGGCTGGAGGAAGGCCTAGTTGC
CTGAGAGCACTAGCTGCTACTGCTATATTGATCAAAGACGCTTTAAATTG
ACCTTGGGCCAAAATATTGAAATTGTGGCTCCACATGCAGTTGAACCCAT
GCTGCGCAGCCCTCCTGAAAGATGGATTTCCAATGCCCGGATTACTCAGT
ACCAGGTACTGTTGCTTAATCCCCACAGACCCAGTTTTTGAAAACTGCAG
CCCTGAACCCGCCACGCTGCTCCCGGATGATGAAGGCTCCATTGCATCAT
AACTGGAATACGGCCAGACTTGAAGGATGAGCCGTGGCCTAATCCGGATG
TGGTATTATTTACCAATGGAAGCAGTTTTGTATCCGACGGAGTAAGGTAT
GCCGGGACAGCCATAGTAACGGTCAGGGATGTGATATGGACACAGGCCCT
AAGCCATGGGACATTGGCACAGAGGGCTAAACTTATAGCTCTAACACAAG
CTTTACGGTGGGGAAAGGATAAAACTGTAAACATCTATACTGATAGTAGA
TGTGCCTTTGCAACGGCACATGTACATGGAGCCCTGTACAAGGAAAGAGG
ACTATTGACATCAGGGGGAAAGGAAATTAAGAACAAGGAGCAGATTTTGG
CTCTTTTGGAGGCTATCTGGCTACCTAAGAAAGTGGCTATTATCCATTGC
CCCGGCCATCAAAAAGGGGAAAGAGCGGTAGAAAAAAGAAACCGCTTGGC
AGATAAAACAGCAAAGGAAGTAGCCAGAAAACCAGTGGGGACTACTTGTG
CCCCCCTTGGCACAGGCTCCAGACTATAGCCCCCAAGATATAGAGTTGGG
GAAGCAACTGCACAGGAAGTTTGAACATGGGTGGCTTTGGATTCCAGATG
GAAGGCCGGTCCTCCCTGCTGCGCTTGGTAACACCTTAATTAGCCAGATG
CATAATGCTACCCATCTTGGAGGAACTAAGTTAATTGAACTGCTAAAAAG
AGACTATTATATTCCTGGACTAACCTCAAAGCTCGGGATGTAAGTGCACG
ATGCCCAATATGTGCACAGGTCAACTCTCACCCCATCCCAAAGGAAAATG
GCACTCGATTAAGAGGACAAGCTCCTGGAGAGCATTGGGAAGTGGACTTT
ACAGAAGTTGCTCTGGCACTTTTGGATTTAAATATCTTCTGGTATTCATT
GACACCTATTCTGGATGGACTGAGGCCTTCCCCACAAAGAAGGAAACTGC
ACAAGTAGTAGCTAAGAAATTAAAGAAATAGTGCCTAGATTTGGCTGGTC
CTTATCATTGGGGTCCGACAATGGCCCGGCATTCATTGCCCAAACAAGTC
AAATGTTAGCTAAGGTATTAGGGATTAATTGGAAATTACATTGTATTTAC
AGACCTCAGAGTTCAGGACAAGTAGAAAGGATGAATAGAACACATAAGGA
AACTAACTAAATTTAAGCTGGAAACTGGGGAGAATTGGGTGAGCCTTCTT
CCTTTTGCTTTGTTATGGGCCCAGTGTACTCCATATATTATGGGAATTTC
CCCTTATGAAATGTTTGGGAGACCTCCCCCTTTACTCCCTAAAATTGGAA
TTGAAAAGGTTACAATGAGTAATAATACAAGTCTCCTTAAGTCTCTACAG
GCCTTGCAACAAACCCAAAATCAAGTCAAGGGCTTGATTAAAGCTGCTAG
ACCGACTCCGGGGACCTCACCCACATCATCCAGGCGATTAGGTGTGGATA
AAGAAGATCCAGCCTGCTAGCCTAGAACCCCGGTGGGATGGTCCGTTTCC
AGTAATCCTGACCACACCAACGGCTGTCAAAGTTGCAGGAAAAAGACATC
ACCATACCCGCCTTAAGACAGCACAACCTCCCCCGGAGACAGAGAAATGG
AAGGCAACACCCACAGAGGATCCACTCAAGATAAGACTCTCGCGGGAATG
ATTATAATTGGGTTAATTGTTATCAATAATGTAAAAGGGAACCCTCATCA
ACCTCAACAAGCTAAATGGGAATTAATTAAATCAGAAACAGGCATTCCCA
TATTAGTAAATCAGACTATGTACCAGCCTACATTTCATGTGGATTTGTGT
GATATATTAGGAAAGAAATTTAATTTTATAAGTGAAGATCTGGCCCCTGG
TATGGTTGTGGCAGGAGGACAAAGAAAGAGGTATTCAACAAGTAGAGTTA
TATATGTGTCCCAGAGAAGGCCAAAGCACTTGCCATAAGCTAAACCAATA
TTATTGTGGCCATTGGGGTTGTGAGACCATAGCCCCTTGGGAGAACACAG
ACCCCTTTCTGACTCTTACACGACCTAGTCAGTCTTCCTGTGCCACAGCA
GGGAAATACAATCCTGTCATTTTTACTGTCAAAAATTGGGAAGATCCATC
TTGGGTGATTGGAAAAACCTGAGGATTAAGGTTGTATGTTTTTGGAACTG
ATCCTGGAGTGTTAATAACAATACAGAAAAAGCCTGTCAGGATGCCACCG
TTAGTTCTAGTCCTGTTAGGCCTAATGACGGAGGGTTAAACACCTTAACT
CCTACACAGTCAGCAATTACTAGGAGCACTAATAATGCCTCTTAATTCTT
TAGCTGAAGTAGTACTGCAGAATAGAAGAGGTTTAGACCTCTTATTTCTT
AAGCAAGGAGGTTTGTGTGTAGCACTAGGAGAAACGTGCTGTTTTTATGT
TAATCATTCTGGAATTATTAGGGATAGTTTAGCATTAATTAGACAAAGAG
TAAAAGACAAAAATGAGAAGTTAAAACAAGGAAACAATGGTATGAATCTT
GGTTTAATGGAAACTCTTGGTTAACCACGTTATTGTCGGCTATAGCAGGA
CCATTGATAATTCTGCTGTTATTACCTTTGGGCCATGCTTGATCAAATGG
ATTAAGAGTTTAATCCAATATAACTGGGGCAAAGATTTTAATTTTAGGAG
CGTCCCGACCCATTGGCCAGAAATCCCGACTTCTGACTCGAAGATTGAGT
CATTCTAAAGAAAACCAGTGGGGAA
>scaffold_13050
TGGAGGCCCCAGCGAGATCTTCTCGTTGTGGGAAAATTGATCAGTGCACT
GGAGCGTTGGACCATATGCGGTTGGGGAGGCCTCTAGGGCACTTGCCCTA
GCCCGCCGCCTGTGGTTTCTCGCTTTGCGGAGCACGATCCTGGGAGTGCT
GAGGCAGTTTCTGGTAGGGGGCCCAGGACCGTGCGGACGTCGGACGCGAC
AAGTAAGTCGGCGGTCGACTGAGACTGTGACGACAGTTTTCGTCCTGTTC
TGGTTTGTTAGTCTGTGTCTGTCTTTTCTGTTTTGCTTCTGCTTTATTGT
GGAACTATAGGACAATCCAAACTAACTCCGTTACAGTGCATGCTTAACAA
CTTTAAAGATTTTCGTTGTAGGGCAAGGGCCTATGGTGCTTCAGTAACCC
CTTTTGATTTGCAGCGCTTTTGTCAATTAGATTGGCCGACCTTCGGAGTA
GGATGGCCCTCCGAGGGATCATTTAACATGCAGACTGCATTCCGGGTTTG
AGGTGTGATTTATGGAAACCCTGGGCATCCTGACCAAATTCCTTATATTA
ATGTTTGGATTGATGTTGTTTCTGATGCCCCTAAATACTTACAGAATTGC
AGTCGTGCACCCGTTACTGTAATGGCAGCCATACCCCAGGGTTTTAAGAA
GCCCGCACCGGTGTTGCAGGGACCTCCCTCGGAGGATAACTGGTATCCGC
CACCCTACAATGGAAATGGGGGTAGACGTCCTCCTCCGGAGGGACCGGAA
CCTCCTGTAACCTGGTCTAGGGGTCGTAGGCCACCTTCCCCTGATTCAAA
AGAGCCAGTATCTGTTCAAGCCCCATTGAAGGTGATTCCAGGAGGTGGAG
GTGAGCCTACTGTCATCTACTCGCCATTCAGTACTAGTGATTTATATAAT
TGGAAATTGCAAACGCCATCCTTTTCAGAGAAACCACAAGGACTAACCTC
CCTTTTAGAGTCTATTTTCTTACCCATCAGCCCACTTGGGATGATTGCCA
ACAGCTCTTACAGGTCTTATTCACTACTGAAGAAAAGGAAAGAATTTTGC
GGGAGGCGGCTAGAGGAGTAACAAACCCAAATGGGCAGCCTACAGCAGAC
TTAACCAGGGTACAGGCTGTGTTTCCGACTCAACGTCCCCAGTGGGATCC
AAATACAGATCGAGGTAAGGAGGCTCTCCTAAGGTATCGCCAGTTTTGCT
ACAGGGACTCCGGGGTGCTGCACGTAGACCAATAAATCTGTCCAAGGTAA
GTGAAGTAATTCAGAATAAGGACGAGTCACCTGCAGTATTTTTGGAAAGA
CTATTAGAGTTTTACCGCCTATATACACCTATTGACCCGGAGGACCCCAA
CAATAGAAGAGCCATTAATTTGGCCTTTATTAGTCAGTCGGCCCCTGACA
TTAGAAAGAAGTTACAGAGATTGGAAGATTTTGAGGGAGAAAATTTATTT
AAATTATTAGAAATAGCTCAGAAGGTCTTTAACAATAGGGACGGTGTGCA
AAAAGTCATGTTTGTGGGAACCGACCTAAAAAAAACCCTAACCATGTGGG
ACCTAGCAGAAGGCCAAAATAGAAAACCTACGCTAGGAAGAGACCAATGT
GCTATTTGCAAAAAGAAAGGACATTGGAATGAGTGCCCTAAGGAACAACC
AGGAGAAGAAAAAAGGCCCCTCATTCTTTTGGAGGATGAATAGGGGCGTC
AGGGCTCTTACCCTGAGAGCCCAAGGTAACTTTACAAGTAGGGGGCAAAC
CTGTGAACTTTTTAGCTGATACTGGTGCAACTTTCAGTTTTAACAGAAAC
TGCTGGTCTGTTATCCAAAGAAAAGACTGTAATTCAAGGAGCCACTGGAG
GGAAGGCATACCCATGGACACAGGCAAAAATTACTGACTTGGGAAAGGGA
ACCATCACGAATTCGTTTTTAGTTATGCCTGAATGTCCCTTTCCTTTGCT
TGGAAGAGATTTGCTCCAGAAATTAAAAGCCACTATTAAGCAACGAGTGA
CATATCTCTCAAAGAGACTAGATCCGGTGGCTGGAGGAAGGCCTAGTTGC
CTGAGAGCACTAGCTGCTACTGCTATATTGACCAAAGACGCTTTAAATTG
ACCTTGGGCCAAAATATTGAAATTGTGGTTCCACATGCAGTTGAAGCCAT
GCTGCGCAGCCCTCCTGAAAGATGGATTTCCAACGCCCGGATTACTCAGT
ACCAGGTACTGTTGCTTAATCCCCACAGACCCAGTTTTTGAAAACTGCAG
CCCTGAACCCGCCACGCTGCTCCCGGATAATGAAGGCTCCATTGCATCAT
AACTGGACTACGGCCAGACTTGAAGGATGAACCGTAGCCTAATCCGGATG
CGGTATTATTTACCAAAGGAAGCAGTTTTGTATCCGACGGAGTAAGGTAT
GCCGGGGCAGCCGTAGTAACAGTCAGGGATGTGATATGGGCACAGGCCCT
AAGCCATGGGACATCGGCACAGAGGGCTGAACTTATAGCTCTAACACAAG
CTTTACGGTGGGGAAAGGATAAAACTGTAAACATCTATACTGACAGTAGA
TATGCCTTTGTAACGGCACATGTACATGGAGCCCTGTACAAGGAAAGAGG
ACTATTAACATCAGGGGGAAAGGAAATTAAAAACAAAGAGCAGATTTTGG
CTCTTTTGGAGGCAATCTGGCTACCTAAGAAAGTGGCTATTATCCATTGC
CCCGGCCATCAAAAAGGGGAAGGAGCGGTAGAAAAAGGAAACCGCTTGGC
AGATAAAACAGCAAAGGAAGTAGCCAGAAAACCAGTGGGGACTACTTGTG
CCCCACTTGGTACAGGCTCCAAACTATAGCCCCCAAGATATAGAGTTGGG
GAAGCAACTGCACGGGAAGTTTGAACATGGGCGGCTTTGGATTCCAGATG
GAAGGCCGGTCCTCCCTGCTGCGCTCGGTAACACCTTAATTAGCCAGATG
CATAATGCTACCCATCTTGGAGGAACTAAGTTAATTGAACTGCTAAAAAG
AGACTATTATATTCCTGGACTAACCTCAAAGCTCGGGATGTGAGTGCACG
ATGCCCAATATGTACACAGGTCAACTCTCGCCCCATCCCAAAGGAAAATG
GCACTCGATTAAGAGGACAAGCTCCTGGAGAGCATTGGGAAGTGGACTTT
ACAGAAGTTGCTCTGGCACTTTTGGATTTAAATATCTTCTGGTATTTATT
GACACCTATTCTGGATGGACTGAGGCCTTCTCCACAAAAAAGGAAACTGC
ACAAGTAGTAGCTAAGAAATTAAAGAAATAGTGCCTCTATTTGGCTTGCC
CTTACCATTGGGGTCCGACAATGGCCCGGCATTCATTGCCCAAACAAGTC
AAATGTTAGCTAAGGTATTAGGGATCAATTGGAAATTACATTGTATTTAC
AGACCTCAGAGTTCAGGACAAGTAAAAAGGATGAATAGAACACATAAGGA
AACTAACTAAATTTAAGGTGGAAACTGGGGAGAATTGGGTGAGCGTTCTT
CCTTTTGCTTTGTTACGGGCCCGGTGTACTCCATATATTATGGGAATTTC
CCCTTATGAAATGTTTGGGAGACCTCCCCCTTTACTCCCTAAAATTGGAA
TTGAAAAGGTTACAATGAGTAATAATACAAGTCTCCTTAAGTCTCTACAG
GCCTTGCAACAAACCCAAAATCAAGTCAAGGGCTTGATTAAAGCTGCTAG
ACCGACTCCGGGGACCTCACCCACATCATCCAGGCGATTGGGTGTGGATA
AAGAAGATCCAGCCTGCTAGCCTAGAGCCCCGGTGGGATGGTCCATTTCC
AGTAATCCTGACCACACCAACGGCTGTCAAAGTTGCAGGAAAAAGACATC
ACCATACCCGCCTTAAGACAGCTCAACCTCCCCCGGAGACAGAGAAATGG
AAGGCAACACCCACAGAGGATCCACTCAAGATAAGACTCTCGCGGGAATG
ATTATAATTGGGTTAATTGTTATCAATAATGTAAAAGGGAACCCTCATCA
ACCTCAACAGGCTAAATGGGAATTAATTAAATCAGAAACAGGCATTCCCA
TATTAGTAAACCAGACTATGTACCAGCCTACATTTCATGTGGATTTGTGT
GATATATTAGGAAAGAAATTTAATTTTATAAGTGATGATCTGACCCCTGG
TATGGTTGTGGCAGGAGGACAAAGAAAGAGGTATTCAACAAGTACAGTTA
TATATGTGTCCCAGAGAAGGCCAAAGCACTTGCCATAAGCTAAACCAATA
TTATTGTGGCCATTGGGGTTGTGAGACCATAGCCCCTTGGAAGAACACAG
ACCCCTTTCTGACTCTTACACGACCTAGTCAGTCTTCCTGTGCCACAACA
GGGAAATGCAATCCTGTCATTTTTACTGTCAAAAATTGGGAAGATCCATC
TTGGGTGATTGGAAAAACCTGGGGATTAAGGTTGTATGTTTTTGGAACTG
ATCCTGGAGGGTTAACAACAATACAGAAAAAGCCTGTCAGGATGCCACCG
TTAGTTCTAGTCCTGTTAGGCCTAATGACGGAGGGTTAAACGCCTTAACT
CCTACACAGTCAGCAATTACTAGGAGCACTAATAATGCCTCTTAATTCTT
TAGCTGAAGTAGTACTGCAGAATAGAAGAGGTTTAGACCTCTTATTTCTT
AAGCAAGGAGGTTTGTGTGTAGCACTAGGAGAAACTTGCTGTTTTTATGT
TAATCATTCTGGAATTATTAGGGATAGTTTAGCATTAATTAGACAAAGAG
TAAAAGACAGAAATGAGAAGTTAAAACAAGGAAGCAATGGTATGAATCTT
GGTTTAATGGAAACTCTTGGTTAACCACGTTATTGTCGGCTATAGCAGGA
CCATTGATAATTCTGCTGTTATTACCTTTAGGCCATGCTTGATCAAATGG
GTTAAGAGTTTAATCCAATATAACTGGGGCAAAGATTTTAATTTTAGGAG
CGTCCCGACCCATTGGCCAGAAATCCCGACTTCTGACTCGAAGATTGAGT
CATTCTAAAGAAAACCAGTGGGGAA
>scaffold_14383
TGGAGGCCCCAGCGAGATCTTCTCGTTGTGGGAAAATTGATCAGTGCACC
AGGGCGTTGGACCATTTGCGGTTGGGGAGGCCTCTAGGGCACTTGCCCTA
GCCCACCGCCCGTGGTTTCTCACTTTGTGGAGCGTGATCTTGGGAGTGCT
GAGGCAGTTTTTGGTAGGGGCCCCAGGACCGTGCGGACGTCGGACGCGAC
AAGTAAGTCGGCGGTCGACTGAGACTGTGACGACAGTTTTCGTCTTGTTT
TGGTTCGTTAGTCTGTGTCTGTTTTTCTTGTGTTGCTTCTGCTTTACATT
GGAACTATGGGACAATCTAAGCTAACACCGCATCAATGCATGCTTAATCA
CTTTAAAGATTTCCGTCACAGGGCAAAGGCTTATGGTGCTTTAGTAACCC
CTTTTGATTTGCAGCGGTTTTGTCAACTAGATTGGCCGACCTTCGGAGTA
GGATGGCCCTCTGAGGGATCATTTAATTTACAGACTGCATTTCGGGTTCG
GGGTGTTGTTTATGGGAACCCGGGGCATCCTGACCAAATTCCTTATATTG
ATGTATGGATTGACGTTGTTTCTGATGCCCCTAAGTACTTACAGAATTGT
AGTCGCGCCCCCATTACTGTAATGGCAGCCATACCCCAAGGTCTTAAGAA
GCCCCCACCAGTGTTGCAGGGCCCTCCGTCGGAGGATGACTGGTATCCAC
CACCCTATCATGGTGATGGGAGTGGACGTCCTCCTCCGGAAAGACCAGAA
CCTCCTGTAACCCGGTCTAGGGGTCGTAGGCCACCTTCCCCTGATTCAAA
AGAGCCAGTATCTGTTCAAGCCCCATTGAAGGTGATTCCAGGAGGTGGAG
GTGAGCCTACTGTCATCTACTCGCCATTCAGTACTAGTGATTTATATAAT
TGGAAATTGCAAATGCCATCCTTTTCAGAAAAACCACAAGGATTAACCTG
CCTTCTAGAGTCTATTTTTTTACCCATCAGCCCACTTGGGATGATTGTCA
GCAGCTTTTGCAGGTTTTATTCACCACTGAGGAAAAAGAAAGGATTTTGC
GGGAGGCAGCCAGAGGAGTCACGGACCCGAATGGGCTGCCAACAGCAGAC
TTAACCAGGATACAGGCTGTGTTTCCTACTCAGCGTCCCCAGTGGGATCC
CAATACGGATCAAGGTAAGGAGGCTCTCCTAAGGTATCGCCAGTTCTGCT
ACAGGGACTCCGGGCTGCTGCACGTAGACCAATAAATCTGTCCAAGGTAA
GCGAAGTAATTCAGACCAAGGATGAGTCACCTGCAGCATTTTTAGAGAGA
CTATTAGAATCTTACCGCTTGTATACACCTATTGACCCGGAGGACCCCAA
CAATAGAAGAGCCATTAATTTGGCCTTTGTGAGCCAGTCGGCCCCAGATA
TTAGGAGAAAGTTACAGAAGCTAGAAGGTTTTGAGGGAGAGAATTTATCC
AAATTGCTAGAAATAGCCCAGAAAGTTTTCAACAATAGAGACGATGTGCA
GAAAATAATGTTTGTGGGAAGGGACCTAGAGGAAGCCGAGGAGGATCAGG
ATTTGTCACCTGGACCAGGTAAACAGGTTGGCCTTGAAAAAGACCAATGT
GCATATTGCAAACATAAAGGGCACTGGAATGAGTGTCCCAACCAACCAAA
AGGTAAAAATACAAGCACCCCAATTCTTCTGGAAGATAACTAGGGGTGTC
AGGGCTCTAACCCCGAGAGCCCCGGATAACCTTGCAAGTGGGGGGCCAAC
CTGTGGACTTTCTGGTAGATACTGGAGCAACATTCTGTTTTAAATCAGCC
TGTTGGCCCTGTGAGTAAAGAAAAAACCACTATTCTTGGGGCAACTGGAG
GAAGAGCATACCCTTGGACTCGGGCTCGTATAACTGACCTGGGAAAAGGG
ACCATCACCCATTCCTTTTTGGTTTTGCCTGAATGCCCCTATCCTTTGTT
AGGAAGAGATTTGCTACAAAAATTACAGGCCACTATTAAAAGACCAGTTG
CATACTTATCTAAAAGGTTAGATTGCGTGGCTGCAGGGTGGTCTAATTGT
CTGAGGGCCGTTGCAGCCACGGCAGTTCTAGTGAAAGAAGCCCACAATTG
ACGCTTGGGCAGCCTGTGACTGTTATCGGACCTCACTTTGTGGAGCGGCT
CCTGAAGGGACCACTCGAGCGATGGATATCGAACGCTCGAATCACCCTAT
ACCAGGTACTCTTATTAAACCCTCACAGGTTCAATTTGCTAAACCGACAA
TATTGAATCTGCAACCTTGCTCCCAGATGATGAAGGAACCTGTACATGAT
AACTGGGGTAAGACCTGACTTACGAGATGAGCCTTGGCTCAACCCAGACG
CCACCCTGTACACGGACGGAAGCAGTTATGTCACAGAAGGCGTCAGGTAT
GTGGGAGCAGCGGTAGTTGCCGATGACACTGTGGTTTGGGCTCAGGCTCT
CGGACAAGGGACTTCAGCCCAGAAGGCCGAGCTCATTGCATTAACTGAAG
CTCTTAAATGGGCTCGAGGGAAAACTGTTAACATCTACACTGATAGCCGA
TATGCCTTTGCAACGGCACATGTACATGGAGCCCTGTACAAGGAAAGAGG
ACTATTAACATCAGAGGGAAAGGAAATTAAGAACAAGGAGCAGATTTTGG
CTCTTTTGGAGGCTATCTGGCTACCTAAGAAAGTGGCTATTATCCATTGC
CCCGGCCATCAAAAAGGGAAAGGAGCGGTAGAAAAAGGAAACCGCTTGGC
AGATAAAACAGCCAAGGAAGTAGCCAGAAAACCAGTGGGGACTACTTGTG
CCCCCCTTGGTACAGGCTCCAAACTATAGCCCCCAAGATATAGAGTTGGG
GAAGCAACTGCACGGGAAGTTTGAAAATGGGTGGCTTTGGATTCCAGATG
GAAGGCCACTCCTCCCTGCCGCTCTTGGCAGCCATTTAATCAATCAAATG
CATAACGCTACCCATCTTGGAGGAACTAAGTTAACTGAACTGCTAAAAAG
AGACTATTATATTCCTGGACTAACCTCAAAGCTCGGGATGTAAGTGCGCG
ATGCCCAATATGTGCACAAGTCAACTCTTGCTCCACCGCAACAGGAGGCG
GCGTGCGACAGAAAGGACAAGCTCCTGGAGAACATTGGGAGGTAGACTTT
ACAGAAGTTGCCCTGGCCCTTTCGGGTTTAAGTATCTTCTGGTTTTCATC
GACACCTACTCTGGATGGACCGAGGCCTTCCCCACTAGAAAGGAGACTGC
ACAAGTAGTAGCTAAGAAATTACAGAAATAGTACCTCGATTCGGTTTGCC
CTTATCACTGGGGTCCGACAATGGCCCGGCATTCATTGCCCAAACAAGTC
AAATGTTAGCTAAGGTATTAGGGATTAGTTGGAAATTACATTGTATTTAC
AGACGTCAGAGTTCAGGACAAGTAGAAAGGATGAATAGAACACTTAAGGA
AACTAACTAAATTTAAGCTGGAAACTGGGGAGAATTGGGTGAGCCTTCTT
CCTTTTGCTTTGTTACGGGTCCGGTGTACTCCATATATTATGGGAATTTC
CCCTTATGAAATGTTTGGGAGACCTCCCCCTTTACTCCCTAAAATTGGAA
TTGAAAAGGTTACAATAAGTAATAACACAAGTCTCCTTAAGTTTCTACAG
GCCTTGCAACAAACCCAAAATCAAGTCAAGGGCTTGATTAAAGCTACTAG
ACCGACTCCGGGGACCTCACCCACATCATCCAGGTGATTGGGTGTAGATA
AAGAAGATTCAGCCTGCTAGCCTAGAGCCCCGGTGGGATGGTCCGTTTCC
AGTAATCCTGACCACACCAACGGCTGTCAAAGTTGCAGGAAAAAGACATC
ACCATACTCGCCTTAAGGCAGCTCAACCTCCCCCAGAAAAGGAGAAATGG
AAAGCAACACCCACAGAGGATCCACTCAAGATAAGACTCTCGCGGGAATA
ATTGTGTTAGGGTTAGTTGTTATTACCAATGTACATGGGAACCCTCATCA
ACCTCAACAGGCTCAATGGGAATTGATTAAATCAGAAACAGGTATCTCCA
TATTAGTAAACCAGACTATGTACCAGCCTACATTTCATGTAGATTTGTGT
AATATACTTGGGGAGGAACTAAATAAGCAAACAAAAGATCAGGACCGTGG
TGGGGCTGTGGAGTAAAAATTATGAAAAGGGTATCCAACAAGTGCAGTTA
TATATGTGTCCTAGAGAAGATCAAAGCACTTGCAATAAGCCTAACCAATA
TTATTGTGGTCATTGGGGTTGTGAGACCATAGCCCCTTGGAAGAGCACAG
ACCCCTTTCTGACTCTTACACGACCTAGTCAGTCTTCCTGTGCCACAGCA
GGGAAATGCAATCCTGTCGTTTTTACTGTCAAAAATTGGGAAGATCCATC
TTGGGTGACTGGGAAAACTTGAGGATTAAGGTTGTATGTTTCTGGAGATG
ATCCCGGAATGTTAATGATAATACAAAAAAAGCCTGTCCGGATACCGTCG
ATAGCCATAGTCCTGTCGGGTCTAATAATGAAGGGTTAAAGGACTTAACT
CCTACCCAGTTAACAACTATTAGGAATACTAATAACATCTCTTAATTCCT
TAGCTGAAGTAGTACTACAGAATAGGAGAGGTTTAGATCTCTTATTTCTT
AAGCAAGGAGGTTTGTGTGTAGCATTAGGAGAAACTTGCTGTTTTTATGT
TAATCATTCTGGTATTATTAGGGATAGTTTAGCATTAATTAGACAGAGGG
TGAAGGATAGAAATAAAAAATTAAGGCAGGGCAGTAATGGTATGAGTCTT
GGTTTAATGAAAATTCCTGGCTAACCACGCTATTGTCAGCCATAGCAGGG
CCATTAATTATGCTGATATTATTATTTTTGGACTCTGCTTACTAAAGTGG
CTTAGAAGTTTAGTCTCACATGACCGGGGCAAAGATTTTAATTTTAGGAG
CATCCCGACGAGTTGGCCGAGAGTTCCAACTTCTGACTCGAAGATTGAGT
CACTGTAAAGAAAACCAGTGGGGAA
>scaffold_1753
TGGAGGCCCCAGCGAGATCTTCTCGTTGTGGGAAAATTGATCAGTGCACC
GGGGCGTTGGACCATTTGCGGTTGGGGAGGCCTCTAGGGCACTTGCCCTA
GCCCGCTGCCTGTGGTTTCTCGCTTTGCGGAGCACGATCCTGGGAGTGCT
GAGGCAGTTTCTGGTAGGGGGCCCAGGACCGTGCGGACGTCGGACGCGAC
AAGTAAGTCGGCGGTCGACTGAGACTGTGACGACAGTTTTCGTCCTGTTC
TGGTTTGTTAGGCTGTGTCTGTCTTTTTTGTTTTGCTTCTGCTTTATTGT
GGAACTATGGGACAATCCAAACTAACTCCGTTACAGTGCATGCTTAACAA
CTTTAAAGATTTTCATCGTAGGGCAAGGGCCTATGGTGCTTCAGTAACCC
CTTTTGATTTGCAGCGCTTTTGTCAATTAGATTGGCCGACCTTCGGAGTA
GGATGGCCCTCCGAGGGATCATTTAACATGCAGACTGCATTCTGGGTTCT
AGGTGTGATTTATGGAAAACCTGGGCATCCCGACCAAATTCCTTATATTG
ATGTTTGGATTGATGTTGTTTCTGATGCCCCTAAATACTTACAGAGTTGC
AGTTGTGCACCCGTTACTGTAATGGCAGCCATACCCCAGGGTTTTAAGAA
GCCCCCACCGGTGTTGCAGGGACCTCCCTCGGAGGATGGCTGGTATCCGC
CACCCTTTAATGGAAATGGGGGTAGACGTCCTCCTCCGGAGGGACCGGGA
CCTCCTGTAACCCGGTCTAGGGGTCATTGGCCACCTTCCCCTGATTCAAA
AGAGCCAGTATCTGTTCAAGCCCCATTGAAGGTGATTCCAGGAGGTGGCG
GTGAGCCTACTGTCATCTACTCGCCATTCAGTACTAGTGATTTATATAAT
TGGAAATTGCAAACGCCATCCTTTTCAGAGAAACCATAAGGACTAACCTC
CCTTTTAGAGTCTATTTTCTTACCCATCAGCCCACTTGGGATGATTGCCA
ACAGCTCTTACAGGTCTTATTCACTACTGGAGAAAAGGAAAGAATTTTGC
GGGAGGCGGCTAGAGGAGTAACAGACCCAAATGGGCAGCCCACAGCAGAC
TTAACCAGGTTACAGGCTGTGTTTCCGACTCAACGTCCCCAGTGGGATCC
AAATACAGATCAAGGTAAGGAGGCTCTCCTAAGGTATCGCCAGTTCTGCT
ACAGGGACTCCGGGCTGCTGCACGTAGACCAATAAATCTGTCCAAGGTAA
GTGAAGTAATTCAGACTAAGGACGAGTCACCTGCAGCATTCTTGGAAAGA
CTATTAGAGTCTTACCGCCTATATACACCTATTGACCCGGAGGACCCCAA
CAATAGAAGAGCCATTAATTTGGCCTTTGTTAGCCAGTCGGCCCCTGACA
TTAGAAAGAAGTTACAGAGATTGGAAGGTTTTGAGGGAGAAAATTTATCC
AAATTATTAGAAATAGCTCAGAAGGTCTTTAACAATAGGGACGGTGTGCA
AAAGGTCATGCTTGTGGGAACCGACCTAAAAAAAAACCTAACCATGGGGG
ACCTAGCAGAAGGCCAAAATAGAAAACCTAGGCTAGGAAGAGACCAATGT
GCTATTTGCAAAAAGAAAGGACATTGGAATGAGTGCCCTAAGGAGCAACC
AGGAGAAGAAAAAAGGCCCCTCATTCTTTTGGAAGATGAATAAGGATGTC
AGGGCTCTTACCCCAAGAGCCCAAGGTAACTTTGCAAGTAGGGGGCAAAC
CTGTGAACTTTTTAGCTGATACTGGTGCAACTTTCAGTTTTAACAGAAAC
TACTGGTCTGTTATCCAAAGAAAAGACTGTAATTCAAGGAGCCACTGGAG
GGAAGGCATACCCAAGGACACAGGCAAAAATTACTGACTTGGGAAAGGGA
ACCATCACACATTCGTTTTTAGTTATGCCTGAATGTCCCTTTCCTTTGCT
CGGAAGAGATTTGCTCCAGAAATTAAAAGCCACTATTAAGCAACCAGTGG
CATATCTCTCAAAGAGACTAGATCTGGTGGCTGGAGGAAGGCCTAGTTGC
CTGAGAGCACTAGCTGCTACTGCTATATTGACCAAAGACGCTTTAAATTG
ACCTTGGGCCAAAATATTGAAATTGTGGCTCCACATGCAGTTGAAGCCAT
GCTGCGCAGCCCTCCTGAAAGATAGATTTCCAACGCCCGGATTACTCAGT
ACCAGGTACTGTTGCTTAACCCCCACAGACCCAGTTTTTGAAAACTGCAG
CCCTGAACCCGCCACACTGCTCCCGGATGATGAAGGCTCCATTGCATCAT
AACTGGACTACGGCCAGACTTGAAGGATGAGCCGTGGCCTAATCCGGATG
TGGTATTATTTACCAATGGAAACAGTTTTGTATCCGACGGAGTAAGGTAT
GCCGGGGCAGCCGTAGTAACAGTCAAGGATGTGATATGGGCACAGGCCCT
AAGCCATGGGACATCGGCACGGAGGGCTGAACTTATAGCTCTAACACAAG
CTTTACGGTGGGGAAAGGATAAAACTGTAAACATCTATACTGACAGTAGA
TATGCCTTTGCAATGGCACATGTACATGGAGCCCTGTACAAGGAAAGAGG
ACTATTGACATCAGGGGGAAAGAAAATTAAGAACAAGGAGCAGATTTTTG
CTCTTTTGGAGGCTATCTGGCTACCTAAGAAAGTGGCTATTATCCATTGC
CCTGGCCATCAAAAAGGGGAAGGAGCGGTAGAAAAAGGAAACCGCTTGGC
AGATAAAACAGCAAAGGAAGTAGCCAGAAAACCAGTGGGGACTACTTGTG
CCCCCCTTGGTACAGGCTCCAAACTATAGCCCCCAAGACATAGAGTTGGG
GAAGCAACTGCACGAGAAGTTTGAACATGGGTGGCTTTGGATTCCAGATG
GAAGGCCAGTCCTCCCTGCTGCGCTTGGTAACACCTTAATTAGCCAGATG
CATAATGCTACCCATCTTGGAGGAACTAAGTTAATTGAACTGCTAAAAAG
AGACTCTTATATTCCTGGACTAACCTCAAAGCTCGGGATGTGAGTGCACG
ATGCCCAATATGTGCACAGGTCAACTCTCGCCCCATCCCAAAGGAAAATG
GCACTCAATTAAGAGGACAAGCTCCTGGAGAGCATTGGGAAGTGGACTTT
ACAGAAGTTGCTCTGGCACTTTTGGATTTAAATATCTTCTGGTATTCATT
GACACCTATTCTGGATGGACTGAGGCCTTCCCCACAAAGAAGGAAACTGC
ACAAGTAGTAGCTAAGAAATTAAAGAAATAGTGCCTCGATTTGGCTTGCC
CTTATCATTGGGGTCCGACAATGGCCCGGCATTCATTGCCCAAACAAGTC
AAATGTTAGCTAAGGTATTAGGGATTAATTGGAAATTACATTGTATTTAC
AGACCTCAGAGTTCAGGACAAGTAGAAAGGATGAATAGAACACTTAAGGA
AACTAACTAAATTTAAGCTGGAAACTGAGGAGAATTGGGTGAGCCTTCTT
CCTTTTGCTTTGTTACGGGCCCGGTGTACTCTATATATTATGGGAATTTC
CCCTTGTGAAATGTTTGGGAGACCTCCCCCTTTACTCCCTAAAATTGGAA
TTGAAAAGGTTACAATGAGTAATAATACAAGTCTCCTTAAGTCTCTACAG
GCCTTGCAACAAACCCAAAATCAAGTCAAGGGCTTAATTAAAGCTGCTAG
ACCAACTCCGGGGACCTCACCCACATCATCCAGGTGATTGGGTGTGGATA
AAGAAGATCCAGCCTGCTAGCCTAGAGCCCCAGTGGGATGGTCCGTTTCC
AGTAATCCTGACCACACCAACGGCTGTCAAAGTTGCAGGAAAAAGACATC
ATCATACTCATATTAAGACAGCACAACCTCCCCCGGAGACAGAGAAATGG
AAGGCAACACCCACAGAGGATCCACTCAAGATAAGACTCTCGCGGGAATA
ATTATAATTGGGTTAATTGTTATCAATAATGTAAAAGGGAACCCTCATCA
ACCTCAACAGGCTAAATGGGAATTAATTAAATCAGAAACGGGTATTCCCA
TATTAGTGAACCAGACTATGTACCAGCCTACATTTCATGTAGATTTGTGT
GATATATTAGGAAAGAAATTTAATTTTATAAGTGATGATCCGGCCCCTGG
TTTGGTTGTGGCAAGAAGACAAAGAAAGGGGCATCCAACAAATACAGTTA
TATATGTGTCACAGAGAAGGCCAAAGCACTTGCCATAAGCTAAACCGATA
TTATTGTGGCCATTGGGGTTGTGAGACCATAGCCCCTTGGGAGAACACAG
ACCCCTTTCTGACTCTTACACGACCTAGTCAGTCTTCCTGTGCCACAGCA
GGGAAATGCAATCCTGTCATTTTTACTGTCAAAAATTGGGAAGATCCATC
TTGGGTGATTGGAAAAACCTGGGGATTAAGGTTGTATGTTTTTGGAACTG
ATCCTGGAGTGTTAATAACAATACAGAAAAAGCCTGTCAGGATGCCACCG
TTAGTTCTAGTCCTGTTAGGCCTAATGACGGAGGGTTAAACGCCTTAACT
CCTACACAGTCAGCAATTACTAGGAGCACTAATAATGCCTCTTAATTCTT
TAGCTGAAGTAGTACTGCAGAATAGAAGAGGTTTAGACCTCTTATTTCTT
AAGCAAGGAGGTTTGTGTGTAGCACTAGGAGAAACTTGCTGCTTTTATGT
TAATCATTCTGGTATTATTAGGGATAGTTTAGCATTAATTAGACGAAGAG
TAAAAGACAGAAATGAGAAGTTAAAACAAGGAAGCAATGGTATGAATCTT
GGTTTAATGGAAACTCTTGGTTAACCACGTTATTGTCGGCTATAGCAGGA
CCATTGATAATTCTGCTGTTATTACCTTTGGGCCATGCTTGAGCAAATGG
GTTAAGAGTTTAATCCAATATAACTGGGGCAAAGATTTTAATTTTAGGAG
CGTCCCGACCCATTGGCCAGAAATCCCGACTTCTGACTCGAAGATTGAGT
CATTCTAAAGAAAACCAGTGGGGAA
>scaffold_2151
TGGAGGCCCCAGCGAGATCTTCTCGTTGTGGGAAAATTGATCAGTGCACC
GGAGCGTTGGACCATTTGCGGTTGGGGAGGCCTCTAGGGCACTTGCCCTA
GCCCGCCGCCTGTGGTTTCTCGCTTTTCGGAGCACGATCCTGGGAGTGCT
GAGGCAGTTTCTGGTAGGGGGCCCAGGACCGTGCGGACGTCGGACGCGAC
AAGTAAGTCGGCGGTCGACTGAGACTGTGACGACAGTTTTCGTCCTGTTC
TGGTTTGTTAGTCTATGTCTGTCTTTTTTGTTTTGCTTCTGCTTTATTGT
GGAACTATGGGACAATCCAAACTAACTCCGTTACAGTGCATGCCTAACAA
CTTTAAAGATTTTCGTTGTAGGGCAAGGGCCTATGGTGCTTCAGTAACCC
CTTTTGATTTGCAGCGCTTTTGTCAATTAGATTGGCCGACCTTCGGAGTA
GGATGGCCCTCCGAGGGATCATTTAACATGCAGACTGCATTCCGGGTTCG
AGGTGTGATTTATGGAAACCCTGGGCATCCTGACCAAATTCCTTATATTG
ATGTTTGGATTGATGTTGTTTCTGATGCCCCTAAATACTTACAGAATTGC
AGTCGTGCACCCGTTACTGTAATGGCAGCCATACCCCAGGGTTTTAAGAA
GCCCCCACCGGTGTTGCAGGGACCTCCCTCGGAGGATGACTGGTATCCGC
CACCCTATAATGGAAATGGGGGTAGACGTCCTCCTCCGGAGGGACCGGGA
CCTCCTGTAACCCGGTCTAGGGGTCATAGGCCACCTTCCCCTGATTCAAA
AGAGCCAGTATCTGTTCAAGCCCCATTGAAGGTGATTCCAGGAGGTGGCG
GTGAGCCTACTGTCATCTACTCGCCATTCAGTACTAGTGATTTATATAAT
TGGAAATTGCAAACGCCATCCTTTTCAGAGAAACCACAAGGACTAACCTC
CCTTTTAGAGTCTATTTTCTTACCCATCAGCCCACTTGGGATGATTGCCA
ACAGCTCTTACAGGTCTTATTCACTACTGAAGAAAAGGAAAGAATTTTGC
GGGAGGCGGCTAGAGGAGTAACAAACCCAAATGGGCAGCCTACAGCAGAC
TTAACCAGGGTACAGGCTGTGTTTCCGACTCAACGTCCCCAGTGGGATCC
AAATACAGATCAAGGTAAGGAGGCTCTCCTAAGGTATCGCCAGTTCTGCT
ACAGGGACTCCGGGCTGCTGCACGTAGACCAATAAATCTGTCCAAGGTAA
GTGAAGTAATTCAGACTAAGGACGAGTCACCTGCAGCATTCTTGGAAAGA
CTATTGAAGTCTTACCGCTTATATACACCTATTGACCCGGAGGACCCCAA
CAATAGAAGAGCCATTAATTTGGCCTTTGTTAGTCAGTCGGCCCCTGACA
TTAGAAAGAAGTTACAGAGATTGGAAGGTTTTGAGGGAGAAAATTTATCC
AAATTATTAGAAATAGCTCAGAAGGTCTTTAACAATAGGGACGGTGTGCA
AAAAGTCATGTTTGTGGGAACCGACCTAAAAAAAACCCTAACCATGGGGG
ACCTAGCAGAAGGCCAAAATAAAAAACCTACGCTAGGAAGAGACCAATGT
GCTATTTGCAAAAAGAAAGGACATTGGAATGAGTGCCCTAAGGAGCAACC
AGGAGAAGAAAAAAGGCCCCTCATTCTTTTGGAAGATGAATAAGGACGTC
AGGGCTCTTACCCCGAGAGCCCAAGGTAACTTTACAAGTAGGGGGCAAAC
CTGTGAACTTTTTAGCTGATACTGGTGCAACTTTCAGTTTTAACAGAAAC
TGCTGGTCTGTTATCCAAAGAAAAGACTGTAATTCAAGGAGTCACTGGAG
GGAAGGCATACCCATGGACACAGGCAAAAATTACTGACTTGGGAAAGGGA
ACCATCACACATTCGTTTTTAGTTATGCCTGAATGTCCTTTTCCTATGCT
TGGAAGAGATTTGCTCCAGAAATTAAAAGCCACTATTAAGCAACGAGTGG
CATATCTCTCAAAGAGACTAGATCCGGTGGCTGGAGGAAGGCCTAGTTGC
CTGAGAGCACTAGCTGCTACTGCTATATTGACCAAAGACGCTTTAAATTG
ACCTTGGGCCAAAATATTGAAATTGTGGTTCCACATGCAGTTGAAGCCAT
GCTGCGCAGCCCTCCTGAAAGATGGATTTCCAACGCCCGGATTACTCAGT
ACCAGGTACTGTTGCTTAATCCCCACAGACCCAGTTTTTGAAAACTGCAG
CCCTGAACCCGCCACGCTGCTCCCGGATGATGAAGGCTCCATTGCATCAT
AACTGGAATACGGCCAGACTTGAAGGATGAGCCGTGGCCTAATCCGGATG
CGGTATTATTTACCAATGGAAGCAGTTTTGTATCCGACGGAGTAAGGTAT
GCCGGGGCAGCCATAGTAACGGTCAGGGATGTGATATGGGCACAGGCCCT
AAGCCATGGGACATTGGCACAGAGGGCTAAACTTATAGCTCTAACACAAG
CTTTACGGTGGGGAAAGGATAAAACTGTAAACATCTACACTGATAGCCGA
TATGCCTTTGCAACGGCACATGTACATGGAGCCCTGTACAAGGAAAGAGG
ACTATTGACATCAGGGGGAAAGAAAATTAAGAACAAGGAGCAGATTTTGG
CTCTTTTGGAGGCTATCTGGCTACCTAAGAAAGTGGCTATTATCCATTGC
CCCGGCCATCAAAAAGGGGAAGGAGCGGTAAAAAAAGGAAACCGCTTGGC
AGATAAAACAGCAAAGGAAGTAGCCAGAAAACCAGTGGGGACTACTTGTG
CCCCCCTTGGCACAGGCTCTAGACTATAGCCCCCAAGATATAGAGTTGGG
GAAACAACTGCACGGGGAGTTTGAACATGGGTGGCTTTGGATTCCAGATG
GAAGGCTGGTCCTCCCTGCTGTGCTTGGTAACACCTTAATTAGCCAGATG
CATAATGCTACCCATCTTGGAGGAACTAAGTTAATTGAACTGCTAAAAAG
AGACTATTATATTCCTGGACTAACCTCAAAGCTCGGGATGTGAGTGCACG
ATGCCCAATATGTGCACAGGTCAACTCTCGCCCCATCCCAAAGGAAAATG
GCACTCGATTAAGAGGACAAGCTCCTGGAGAGCATTGGGAAGTGGACTTT
ACAGAAGTTGCTCTGGCACTTTTGGATTTAAATATCTTCTGGTATTCATT
GACACCTATTCTGGATGGACTGAGGCCTTCCCCACAAAGAAGGAAACTGC
ACAAGTAGTAGCTAAGAAATTAAAGAAATAGTGCCTCGATTTGGCTGGCC
CTTATCATTGGGGTCCGACAATGGCCCGGCATTCATTGCCCAAACAAGTC
AAATGTTAGCTAAGGTATTAGGGATCAATTGGAAATTACATTGTATTTAC
AGACCTCAGAGTTCAGGACAAGTAGAAAGGATGAATAGAACACTTAAGGA
AACTAACTAAATTTAAGCTGGAAACTGGGGAGAATTGGGTGAGCCTTCTT
CCTTTTGCTTTGTTATGGGCCCAGTGTACTCCATATATTATGGGAATTTC
CCCTTATGAAATGTTTGGGAGACCTCCCCCTTTACTCCCTAAAATTGGAA
TTGAAAAGGTTACAATGAGTAATAATACAAGTCTCCTTAAGTCTCTACAG
GCCTTGCAACAAACCCAAAATCAAGTCGAGGGCTTGATTAAAGCTGCTAG
ACCGACTCCGGGGACCTCACCCACATCATCCAGGCGATTGGGTGTGGATA
AAGAAGATCCAGCCTGCTAGCCTAGAGCCCCGGTGGGATGGTCCGTTTCC
AGTAATCCTGACCACACCAACGGCTGTCAAAGTTGCAGGAAAAAGACATC
ACCATACCCGCCTTAAGACAGCTCAACCTCCCCCGGAGACAGAGAAATGG
AAGGCAACACCCACAGAGGATCCACTCAAGATAAGACTCTCGCGGGAATG
ATTATAATTGGGTTAATTGTTATCAATAATGTAAAAGGGAACCCTCATCA
ACCTCAACAGGCTAAATGGGAATTAATTAAATCAGAAACGGGCATTCCCA
TATTAGTAAACCAGACTATGTACCAGCCTACATTTCATGTGGATTTGTGT
GACATATTAGGAAAGAAATTTAATTTTATAAGTGATGATCTGGCCCCTGG
TATGGTTGTGGCAGGAGGACAAAGAAAGAGGTATTCAACAAGTACAGTTA
TATATGTGTCCCAGAGAAGGCCAAAGCACTTGCCATAAGCTAAACCAATA
TTATTGTGGCCATTGGGGTTGTGAGACCATAGCCCCTTGGGAGAACACAG
ACCCCTTTCTGACTCTTACACGACCTAGTCAGTCTTCCTGTGCCACAGCA
GGGCAATGCAATCCTGTCATTTTTACTGTCAAAAATTGGGAAGATCCATC
TTGGGTGATTGGAAAAACCTAGGGATTAAGGTTGTATGTTTTTGGAACTG
ATCCTGGAGTGTTAATAACAATACAGGAAAAGCCTGTCAGGATGCCACCG
TTAGTTCTAGTCCTGTTAGGCCTAATGACGGAGGGTTAAGCGCCTTAACT
CCTACACAGTCAGCAATTACTAGGAGCACTAATAATGCCTCTTAATTCTT
TAGCTGAAGTAGTACAGCAGAATAGAAGAGGTTTAGACCTCTTATTTCTT
AAGCAAGGAGGTTTGTGTGTAGCACTAGGAGAAACTTGCTGTTTTTATGT
TAATCATTCTGGAATTATTAGGGATAGTTTAGCATTAATTAGACAAAGAG
TAAAAGACAGAAATGAGAAGTTAAAACAAGGAAGCAATGGTATGAATCTT
GATTTAATGGAAACTCTTGGTTAACCACGTTATTGTCGGCTATAGCAGGA
CCATTGATAATTCTGCTGTTATTACCTTTGGGCCATGCTTGATCAAATGG
GTTAAGAGTTTAATCCAATATAACTGGGGCAAAGATTTTAATTTTAGGAG
CGTCCCGACCCATTGGCCAGAAATCCCGACTTCTGACTCGAAGATTGAGT
CATTCTAAAAAAAACCAGTGGGGAA
>scaffold_22354-
TGGAGGCCCCAGCGAGATCTTCTCGTTGTGGGAAAATTGATCAGTGCACC
AGGGCGTTGGACCATTTGCGGTTGGGGAGGCCTCTAGGGCACTTGCCCTA
GCCCACCGCCCGTGGTTTCTCGCTTTGTGGAGCGTGATCTTGGGAGTGCT
GAGGCAGTTTTTGGTAGGGGCCCCAGGACCGTGCGGACGTCGGACGCGAC
AAGTAAGTCGGCGGTCGACTGAGACTGTGACGACAGTTTTCGTCTTGTTT
TGGTTCGTTAGTCTGTGTCTGTTTTTCTTGTGTTGCTTCTGCTTTACTGT
GGAACTATGGGACAATCTAAGCTAACACCGCTTCAATGCATGCTTAATCA
CTTTAAAGATTTCCGTCACAGGGCAAAGGCTTATGGTTCTTTAGTAACCC
CTTTTGATTTGCAGCGGTTTTGTCAACTAGATTGGCCGACCTTCGGAGTA
GGATGGCCCTCCGAGGGATCATTTAATTTACAGACTGCATTTCGGGTTCG
GGGTGTTGTTTATGGGAACCCGGGGCATCCTGACCAAATTCCTTATATTG
ATGTATGGATTGACGTTGTTTCTGATGCCCCTAAGTACTTACAGAATTGC
AGTCGCGCCCCCGTTACTGTAATGGCAGCCATACCCCAAGGTCTTAAGAA
GCCCCCACCAGTGTTGCAGGGCCCTCCGTCGGAGGATGACTGGTATCCAC
CACCCTATCATGGTGATGGGAGTGGACGTCCTCCTCCGGAAAGACCAGAA
CCTCCTGTAACCCGGTCTAGGGGTCGTAGGCCACCTTCCCCTGATTCAAA
AGAGCCAGTATCTGTTCAAGCCCCATTGAAGGTGATTCCAGGAGGTGGAG
GTGAGCCTACTGTCATCTACTCGCCGTTCAGTACTAGTGATTTATATAAT
TGGAAATTGCAAACGCCATCCTTTTCAGAAAAACCACAAGGATTAACCTG
CCTTCTAGAGTCTATTTTTTTACCCATCAGCCCACTTGGGATGATTGTCA
GCAGCTTTTGCAGGTTTTATTCACCACTGAGGAAAAAGAAAGGATTTTGC
GGGAGGCAGCCAGAGAAGTCACGGACCCGAATGGGCTGCCAACAGCAGAC
TTAACCAGGATACAGGCTGTGTTTCCTACTCAGCGTCCCCAGTGGGATCC
CAATACGGATCAAGGTAAGGAGGCTCTCCTAAGGTATCGCCAGTTCTGCT
ACAGGGACTCTGGGCTGCTGCACGTAGACCAATAAATCTGTCCAAGGTAA
GCAAAGTAATTCAGACCAAGGATGAGTCACCTGCAGCATTTTTAGAGAGA
CTATTAGAATCTTACCGCTTGTATACACCTATTGACCCGGAGGACCCCAA
CAATAGAAGAGCCATTAATTGGGCCTTTGTGAGCCAGTCGGCCCCAGATA
TTAGGAGAAAGTTACAGAAGCTAGAAGGTTTTGAGGGAGAGAATTTATCC
AAATTGCTAGAAATAGCCCAGAAAGTTTTCAACAATAGAGACGATGTGCA
GAAAATAATGTTTGTGGGAAGGGACCTAGAGGAAGCCGAGGAGGATCAGG
ATTTGTCACCTGGACCAGGTAAACAGGTTGGCCTTGAAAAAGACCAATGT
GCATATTGCAAACAGAAAGGGCACTGGAATGAGTGTCCCAACCAACCAAA
AGGTAAAAATACAAGCACCCCAATTCTTCTGGAAGATAACTAGGGGTGTC
AGGGCTCTAACCCCGAGAGCCCCGGATAACCTTGCAAGTGGGGGACCAAC
CTGTGGACTTTCTGGTAGATACTGGAGCAACATTCTGTTTTAAATCAGCC
TGTTGGCCCTGTAAGTAAAGAAAAAACCACTATTCTTGGGGCAACTGGAG
GAAGAGCATACCCTTGGACCCGGGCTCGTATAACTGACCTGAGAAAAGGG
ACCATCACCCATTCCTTTTTGGTTTTGCCTGAATGCCCCTATCCTTTGTT
AGGAAGAGATTTGCTACAAAAATTACAGGCCACTATTAAAAGACCAGTTG
CATATTTATCTAAAAGGTTAGATTGCGTGGCTGCAGGGTGGCCTAATTGT
CTGAGGGCCGTTGCAGCCACGGCAGTTCTAGTGAAAGAAGCCCACAATTG
ACGCTTGGGCAGCCTGTGACTGTTATCGGACCTCACTTTGTGGAGCGGCT
CCTGAAGGGACCACCCGAGCAATGGATATCGAACGCTTGAATCACCCAAT
ACCAGGTACTCTTATTAAACCCTCACAGGTTCAATTTGCTAAATCGACAA
TATTGAATCCGCAACCTTGCTCCCAGATGATGAAGGAACCTGTACATGAT
CACTGGGGTAAGACCTGACTTACGAGATGAGCCTTGGCTCAACCCAGACG
CCACCCTGTACACGGACGGAAGCAGTTATGTCACAGTAGGCGTCAGGTAT
GCGGGAGCAGCGGTAGTTGCCGATGACACTGTGGTTTGGGCTCAGGCTCT
CGGACAAGGGACTTCAGCCCAGAAGGCCGAGCTCATGGCATTAACTGAAG
CTCTTAAATGGGCTCGAGAGAAAACTGTTAACATCTACACTGATAGCCGA
TATGCCTTTGCAACGGCACATGTACATGGAGCCCTGTACAAGGAAAGAGG
ACTATTAACATCAGGGGGAAAGGAAATTAAGAACAAGGAGCAGATTTTGG
CTCTTTTGGAGGCTATCTGGCTACCTAAGAAAGTGGCTATTATCCATTGC
CCCGGCCATCAAAAAGGGAAAGGAGCGGTAGAAAAAGGAAACCGCTTGGC
AGATAAAACAGCAAAGGAAGTAGCCAGAAAACCAGTGGGGACTACTTGTG
CCCCCCTTGGTACAGGCTCCAAACTATAGCCCCCAAGATATAGAGTTGGG
GAAGCAACTGCACGGGAAGTTTGAAAATGGGTGGCTTTGGATTCCAGATG
GAAGGCCACTCCTCCCTGCCGCTCTTGGCAGCCATTTAATCAATCAAATG
CATAACGCTACCCATCTTGGAGGAACTAAGTTAATTGAACTGCTAAAAAG
AGACTATTATATTCCTGGACTAACCTCAAAGCTCGGGATGTAAGTGCGCG
ACGCCCAATATGCGCACAAGTCAACTCTTGCTCCACCGCAACAGGAGGCG
GCGTGCGACAGAAAGGACAAGCTCCTGGAGAACATTGGGAGGTAGACTTT
ACAGAAGTTGCCCTGGCACTTTCGGGTTTAAGTATCTTCTGGTTTTCATC
GACACCTACTCTGGATGGACCGAGGCCTTCCCCACTAGAAAGGAGACTGC
ACAAGTAGTAGCTAAGAAATTACAGAAATAGTACCTCGATTCGGTTTGCC
CTTATCACTGGGGTCCGACAATGGCCCGGCATTCATTGCCCAAACAAGTC
AAATGTTAGCTAAGGTATTAGGGATTAATTGGAAATTACATTGTATTTAC
AGACCTCAGAGTTCAGGACAAGTAGAAAGGATGAATAGAACACTTAAGGA
AACTAACTAAATTTAAGCTGGAAACTGGGGAGAATTGGGTGAGCCTTCTT
CCTTTTGCTTTGTTACGGGCCCGGTGTACTCCATATATTATGGGAATTTC
CCCTTATGAAATGTTTGGGAGACCTCCCCCTTTACTCCCTAAAATTGGAA
TTGAAAAGGTTACAATAAGTAATAACACAAGTCTCCTTAAGTCTCTACAG
GCCTTGCAACAAACCCAAAATCAAGTCAAGGGCTTGATTAAAGCTACTAG
ACCGACTCCGGGGACCTCACCCACATCATCCAGGCGATTGGGTGTGGATA
AAGAAGATTCAGCCTGCTAGCCTAGAGCCCCGGTGGGATGGTCCGTTTCC
AGTAATCCTGACCACACCAACGGCTGTCAAAGTTGCAGGAAAAAGACATC
ACCATACTCGCCTTAAGGCAGCTCAACCTCCCCCAGAAAAGGAGAAATGG
AAAGCAACACCCACAGAGGATCCACTCAAGATAAGACTCTCGCGGGAATA
ATTGTGTTAGGGTTAGTTGTTATTACCAATGTACATGGGAACCCTCATCA
ACCTCAACAGGCTCAATGGGAATTGATTAAATCAGAAACAGGTATCTCCA
TATTAGTAAACCAGACTATGTACCAGCCTACATTTCATGTAGATTAGTGT
AATATACTTGGGGAGGAATTAAATAAGCAAACAAAAGATCAGGACCGTGG
TGGGGCTGTGGAGTAAAAATTATGAAAAGGGTATCCAACAAGTGCAGTTA
TATATGTGTCCTAGAGAAGATCAAAGCACTTGCAATAAGCCTAACCAATA
TTATTGTGGTCATTGGGGTTGGGAGACCATAGCCCCTTGGAAGAGCACAG
ACCCCTTTCTGACTCTTACACGACCTAGTCAGTCTTCCTGTGCCACAGCA
GGGAAATGCAATCCTGTCGTTTTTACTGTCAAAAATTGGGAAGATCCATC
TTGGGTGACTGGGAAAACTTGGGGATTAAGGTTGTATGTTTCTGGAGATG
ATCCCGGAATGTTAATGACAATACAAAAAAAGCCTGTCCGGATACCGTCG
ATAGCCATAGTCCTGTCGGGTCTAATAATGAAGGGTTAAAGGACTTAACT
CCTACCCAGTTAACAACTATTAGGAATACTAATAACATCTCTTAATTCCT
TAGCTGAAGTAGTACTGCAGAATAGGAGAGGTTTAGATCTCTTATTTCTT
AAGCAAGGAGGTTTGTGTGTAGCATTAGGAGAAACTTGCTGTTTTTATGT
TAATCATTCTGGTATTATTAGGGATAGGTTAGCATTAATTAGACAGAGGG
TGAAGGATAGAAATAAAAAATTAAGGCAGGGCAGTAATGGTATGAGTCTT
GATTTAATGAAAATTCCTGGCTAACCACGCTATTGTCAGCCATAGCAGGG
CCATTAATTATGCTGATATTATTATTTTTGGACCCTGCTTACTAAAGTGG
CTTAGAAGTTTAGTCTCACATGACCGGGGCAAAGATTTTAATTTTAGGAG
CATCCCGACGAGTTGGCTGAGAATTCCAACTTCTGACTCGAAGATTGAGT
CACTGTAAAGAAAACCAGTGGGGAA
>scaffold_22661
TGGAGGCCCCAGCGAGATCTTCTCGTTGTGGGAAAATTGATCAGTGCACC
AGGGCGTTGGACCATTTGCGGTTGGGGAGGCCTCTAGGGCACTTGCCCTA
GCCCACCGCCCGTGGTTTCTCGCTTTGTGGAGCATGATCTTGGGAGTGCT
GAGGCAGTTTTTGGTAGGGGCCCCAGGACCGTGCGGACGTCGGACGCGAC
AAGTAAGTCGGCGGTCGACTGAGACTGTGACGACAGTTTTCGTCTTGTTT
TGGTTCGTTAGTCTGTGTCTGTTTTTCTTGTGTTGCTTCTGCTTTACTGT
GGAACTATGGGACAATCTAAGCTAACACCGCTTCAATGCATGCTTAATCA
CTTTAAAGATTTCCGTCACAGGGCAAAGGCTTATGGTGCTTTAGTAACCC
CTTTTGATTTGCAGCGGTTTTGTCAACTAGATTGGCCGACCTTTGGAGTA
GGATGGCCCTCCGAGGGATCATTTAATTTACAGACTGCATTTCGGGTTCG
GGGTGTTGTTTATGGGAACCCGGGGCATCCTGACCAAATTCCTTATATTG
ATGTATGGATTGACGTTGTTTCTGATGCCCCTAAGTACTTACAGAATTGC
AGTCGCGCCCCCGTTACTGTAATGGCAGCCATACCCCAAGGTCTTAAGAA
GCCCCCACCAGTGTTGCAGGGCCCTCCGTCGGAGGATGACTGGTATCCAC
CACCCTATCATGGTGACGGGAGTGGACGTCCTCCTCTGGAAAGACCAGAA
CCTCCTGTAACCTGGTCTAGGGGTCGTAGGCCACCTTCCCCTGATTCAAA
AGAGCCAGTATCTGTTCAAGCCCCATTGAAGGTGATTCCAGGAGGTGGAG
GTGAGCCTACTGTCATCTACTCGCCATTCAGTACTAGTGATTTATATAAT
TGGAAATTGCAAACGCCATCCTTTTCAGAAAAACCACAAGGATTAACCTC
CCTTCTAGAGTCTATTTTTTTACCCATCAGCCCACTTGGGATGATTGTCA
GCAGCTTTTGCCGGTTTTATTCACCACTGAGGAAAAAGAAAGGATTTTGC
GGGAGGCAGCCAGAGGAGTCACGGACCCGAATGGGCTGCCAACAGCAGAC
TTAACCAGGATACAGCCTGTGTTTCCTACTCAGCATCCCCAGTGGGATCC
CAATACAGATCAAGGTAAGGAGGCTCTCCTAAGGTATCGCCAGTTCTGCT
ACAGGGACTCCGGGCTGCTGCACGTAGACCAATAAATCTGTCCAAGGTAA
GCGAAGTAATTCAGACCAAGGATGAGTCACCTGCAGCATTTTTAGAGAGA
CTATTAGAATCTTACCGCTTGTATACACCTATTGACCCGGAGGACCCCAA
CAATAGAAGAGCCATTAATTTGGCCTTTGTGAGCCAGTCGGCCCCAGATA
TTAGGAGAAAGTTACAAAAGCTAGAAGGTTTTGAGGGAGAGAATTTATCC
AAATTGCTAGAAATAGCCCAGAGAGTTTTCAACAATAGAGACGATGTGCA
GAAAATAATGTTTGTGGGAAGGGACCTAGAGGAAGCCGAGGAGGATCAGG
ATTTGTCACCTGGACCAGGTAAACAGGTTGGCCTTGAAAAAGACCAATGT
GCATATTGCAAACAGAAAGGGCACTGGAATGAGTGTCCCAAGCAACCAAA
AGGTAAAAATACAAGCACCCCAATTCTTCTGGAAGATAACTAGGGGTGTC
AGGGCTCTAACCCCGAGAGCCCCGGATAACCTTGCAAGTGGGGGGCCAAC
CTGTGGACTTTCTGGTAGATACTGGAGCAACATTCTGTTTTAAATCAGCC
TGTTGGCCCTGTGAGTAAAGAAAAAACCACTATTCTTGGGGCAACTGGAG
GAAGAGCATATCCTTGGACTCGGGCTCGTATAACTGACCTGGGAAAAGGG
ACCATCACCCATTCCTTTTTGGTTTTGCCTGAATGCCCCTATCCTTTGTT
AGGAAGAGATTTGCTACAAAAATTACAGGCCACTATTAAAAGACCAGTTG
CATACTTATCTAAAAGGTTAGATTGCGTGGCTGCAGGGTGGTCTAATTGT
CTGAGGGCCGTTGCAGCCACGGCAGTTCTAGTGAAAGAAGCCCACAATTG
ACGCTTGGGCAGCCTGTGACTGTTATCGGACCTCACTTTGTGGAGCGGCT
CATGAGGGGACCACTCGAGCGATGGATATCGAACGCTTGAATCACCCTAT
ACCAGGTACTCTTATTAAACCCTCACAGGTTCAATTTGCTAAACCGACAA
TATTGAATCCGCAACCTTGCTCCCAGATGATGAAGGAACCTGTACATGAT
AACTGGGGTAAGACCTGACTTACGAGATGAGCCTTGGCTCAACCCAGACG
CCACCCTGTACACGGACGGAAGCAGTTATGTCACAGAAGGCGTCAGGTAT
GTGGGAGCAGCGGTAGTTGCCAATGACACTGTGGTTTGGGCTCAGGCTCT
CGGACAAGGGACTTCAGCCCAGAAGGCCGAGCTCATTGCATTAACTGAAG
CTCTTAAATGGGCTCGAGGGAAAACTGTTAACATCTACACTGATAGCCGA
TATGCCTTTGCAACGGCACATGTACATGGAGCCCTGTACAAGGAAAGAGG
ACTATTAACATCAGAGGGAAAGGAAATTAAGAACAAGGAGCAGATTTTGG
CTCTTTTGGAGGCTATCTGGCTACCTAAGAAAGTGGCTATTATCCATTGC
CCCGGCCATCAAAAAGGGAAAGGAGCGGTAGAAAAAGGAAACCGCTTGGC
AGATAAAACAGCAAAGGAAGTAGCCAGAAAACCAGTGGGGACTACTTGTG
CCCCCCTTGGTACAGGCTCCAAACTATAGCCCCCAAGATATAGAGTTGGG
GAAGCAACTGCACGGGAAGTTTGAAAATGGGTGGCTTTGGATTCCAGATG
GAAAGCCACTCCTCCCTGCCGCTCTTGGCAGCCATTTAATCAATCAAATG
CATAACGCTACCCATCTTGGAGGAACTAAGTTAATTGAACTGCTAAAAAG
AGACTATTATATTCCTGGACTAACCTCAAAGCTCGGGATGTAAGTGCGCG
ATGCCCAATATGTGCACAAGTCAACTCTTGCTCCACCGCAACAGGAGGCG
GCGTGCGACAGAAAGGACAAGCTCCTGGAGAACATTGGGAGGTAGACTTT
ACAGAAGTTGCCCTGGCACTTTCGGGTTTAAGTATCTTCTGGTTTTCATC
GACACCTACTCTGGATGGACCAAGGCCTTCCCCACTAGAAAGGAGACTGC
ACAAGTAGTAGCTAAGAAATTACAGAAATAGTACCTCCATTCGGTTTGCC
CTTATCACTGGGGTCCGACAATGGCCCGGCATTCATTGCCCAAACAAGTC
AAATGTTAGCTAAGGTATTAGGGATTAGTTGGAAATTACATTGTATTTAC
AGACCTCAGAGTTCAGGACAAGTAGAAAGGATGAATAGAACACTTAAGGA
AACTAACTAAATTTAAGCTGGAAACTGGGGAGAATTGGGTGAGCCTTCTT
CCTTTTGCTTTGTTAAGGGCCCGGTGTACTCCATATATTATGGGAATTTC
CCCTTATGAAATGTTTGGGAGACCTCTCCCTTTATTCCCTAAAATTGGAA
TTGAAAAGGTTACAATAAGTAATAACACAAGTCTCCTTAAGTCTCTACAG
GCCTTGCAACAAACCCAAAATCAAGTCAAGGGCTTGATTAAAGCTACTAG
ACCGACTCTGGGGACCTCACCCACATCATCCAGGTGATTGGGTGTGGATA
AAGAAGATTCAGCCCGCTAGCCTAGAGCCCCGGAGGGATGGTCCGTTTCC
AGTAATCCTGACCACACCAACGGCTGTCAAAGTTGCAGGAAAAAGACATC
ACCATACTCGCCTTAAGGCAGCTCAACCTCCCCCAGAAAAGGAGAAATGG
AAAGCAACACCCACAGAGGATCCACTCAAGATAAGACTCTCACGGGAATA
ATTGTGTTAGGGTTAGTTGTTATTACCAATGTACACGGGAACCCTCATCA
ACCTCAACAGGCTCAATGGGAATTGATTAAATCAGAAACAGGTATCTCCA
TATTAGTAAACCAGACTATGTACCAGCCTACATTTCATGTAGGTTTGTGT
AATATACTTGGGGAGGAATTAAATAAGCAAATAAAAGATCAGGACCGTGG
TGGGGCTGTGGAGTAAAAATTATGAAAAGGGTATCCAACAAGTGTAGTTA
TATATGTGTCCTAGAGAAGATCAAAGCACTTGCAATAAGCCTAACCAATA
TTATCGTGGTCATTGGGGTTGTGAGACCATAGCCCCTTGGAAGAGCACAG
ACCCCTTTCTGACTCTTACACGACCTAGTCAGTCTTCCTGTGCCACAGCA
GGGAAATGCAATCCTGTCGTTTTTACTGTCAAAAATTGGGAAGATCCATC
TTGGGTGACTGGGAAAACTTGAGGATTAAGGTTGTATGTTTCTGGAGATG
ATCCCGGAATGTTAATGACAATACAAAAAAAGCCTGTCCGGATACCGTCG
ATAGCCATAGTCCTGTCGGGTCTAATAATGAAGGGTTAAAGGACTTAACT
CCTATCCAGTTAACAACTATTAGGAATACTAATAACATCTCTTAATTCCT
TAGCTGAAGTAGTACTGCAGAATAGGAGAGGTTTAGATCTCTTATTTCTT
AAGCAAGGAGGTTTGTGTGTAGCATTAGGAGAAACTTGCTGTTTTTATGT
TAATCATTCTGGTATTATTAGGGATAGTTTAGCATTAATTAGACAGAGGG
TGAAGGATAGAAATAAAAAATTAAGGCAGGGCAATAATGGTATGAGTCTT
GGTTTAATGAAAATTCCTGGCTAACCACGCTATTGTCAGCCATAGCAGGG
CCATTAATTATGCTGATATTATTATTTTTGGACCCTGCTTACTAAAGTGG
CTTAGAAGTTTAGTCTCACATGACCGGGACAAAGATTTTAATTTTAGGAG
CATCCCGACGAGTTGGCCGAGAATTCCAACTTCTGACTCGAAGATTGAGT
CACTGTAAAGAAAACCAGTGGGGAA
>scaffold_23277
TGGAGGCCCCAGCGAGATCTTCTCGTTGTGGGAAAATTGATCAGTGCACC
GGGGCGTTGGACCATTTGCGGTTGGGGAGGCCTCTAGGGCACTTGCCCTA
GCCCGCCGCCTGTGGTTTCTCGCTTTGCGGAGCACGATCCTGGGAGTGCT
GAGGCAGTTTCTGGTAGGGGGCCCAGGACCGTGCGGACGTCGGACGCGAC
AAGTAAGTCGGCGGTCGACTGAGACTGTGACGACAGTTTTCGTCCTGTTC
TGGTTTGTTAGTCTGTGTCTGTCTTTTTTGTTTTGCTTCTGCTTTATTGT
GGAACTATGGGACAATCCAAACTAACTCCGTTACAGTGCATGCTTAACAA
CTTTAAAGATTTTCGTCGTAGGGCAAGGGCCTATGGTGCTTCAGTAACCC
CTTTTGATTTGCAGCGCTTTTGTCCATTAGATTGGCCGACCTTCGGAGTA
GGATGGCCCTCCGAGGGATCATTTAACATGCAGACTGCATTCCGGGTTCG
AGGTGTGATTTATGGAAAACCTGGGCATCCCGACCAAATTCCTTATGTTG
ATGTTTGGATTGATGTTGTTTCTGATGCCCCTAAATACTTACAGAGTTGC
AGTCGTGCACCCGTTACTGTAATGGCAGCCATACCCCAGGGTTTTAAGAA
GCCCCCACTGGTGTTGCAGGGACCTCCCTCGGAGGATGGCTGGTATCCGC
CACCCTATAATGGAAATGGGGGTAGACGTCCTCCTCCGGAGGGACCGGGA
CCTCCTGTAACCCGGTCTAGGGATCATAGGCCACCTTCCCCTGATCAAAA
AGAGCCAGTATCTGTTCAAGCCCCATTGAAGGTGATTGCAGGAGGTGGCG
GTGAGCCTACTGTCATCTACTCGCCATTCAGTACTAGTGATTTATATAAT
TGGAAATTGCAAACGCCATCCTTTTCAGAGAAACCACAAGGACTAACCTC
CCTTTTAGAGTCTATTTTCTTACCCATCAGCCCACTTAGGATGATTGCCA
ACAGCTCTTACAGGTCTTATTCACTACTGAAGAAAAGGAAAGAATTTTGC
GGGAGGCGGCTAGAGGAGTAACAAACCCAAATGGGCAGCCTACAGCAGAC
TTAACCAGGTTACAGGCTGTGTTTCCGACTCAACGTCCCCAGTGGGATCC
AAATACAGATGAAGGTAAGGAGGCTCTCCTAAGGTATCGCCAGTTCTGCT
ACAGGGACTCCGGGCTGCTGCACGTAGACCAATAAATCTGTCCAAGGTAA
GTGAAGTAATTCAGACTAAGGACGAGTCACCTGCAGCATTCTTGGAAAGA
CTATTAGAGTCTTACCGCCTATATACACCTATTGACCCGGAGGACCCCAA
CAATAGAAGAGCCATTAATTTGGCCTTTGTTAGCCAGTCGGCCCCTGACA
TTAGAAAGAAGTTACAGAGATTGGAAGGTTTTGAGGGAGAAAATTTATCC
AAATTATTAGAAATAGCTCAGAAGGTCTTTAACAATAGGGACGGTGTGCA
AAAAGTCATGTTTGTGGGAACCGACCTAAAAAAAACCCTAACCATGGAGG
ACCTAGCAGAAGGCCAAAATAGAAAACCTACGCTAGGAAGAGACCAATGT
GCTATTTGCAAAAAGAAAGGACATTGGAATGAGTGCCCTAAGGAGCAACC
AGGAGAAGAAAAAAGGCCCCTCATTCTTTTGGAAGATGAATAGGGGCGTC
AGGGCTCTTACCCCGAGAGCCCAAGGTAACTTTACAAGTAGGGGGCAAAC
CTGTGAACTTTTTAGCTGATACTGGTGCAACTTTCAGTTTTAACAGAAAC
TGCTGGTCTGTTATCCAAAGAAAAGACTGTAATTCAAGGAGCCACTGGAA
GGAAGGCATACCCATGGACACAGGCAAAAATTACTGACTTGGGAAAGGGA
ACCATCACGCATTCGTTTTTAGTTATGCCTGAATGTCCTTTTCCTTTGCT
TGGAAGAGATTTGCTCCAGAAATTAAAAGCCACTATTAAGCAACGAGTGG
CATATCTCTCAAAGAGACTAGATCCGGTGGGTGGAGGAAGGCCTAGTTGC
CTGAGAGCACTAGCTGCTACTGCTATATTGACCAAAGACGCTTTAAATTG
ACCTTGGGCCAAAATATTGAAATTGTGGCTCCACATGCAGTTGAAGCCAT
GCTGCGCAGCCCTCCTGAAAGATGGATTTCCAACGCCCGGATTACTCAGT
ACCAGGTACTGTTGCTTAATCCCCACAGACCCAGTTTTTGAAAACTGCAG
CCCTGAACCCGCCACACTGCTCCCGGATGATGAAGGCTCCATTGCATCAT
AACTGGACTACGGCCAGACTTGAAGGATGAGCCGTGGCCTAATCCGGATG
CCGTATTATTTACCAATGGAAGCAGTTTTGTATCCGATGGAGTAAGGTAT
GCCGGGGCAGCTGTAGTAACAGTCAGGAATGTGATATGGGCACAGGCCCT
AAGCCATGGGACATCGGCACAGAGGGCTGAACTTATAGCTCTAACACAAG
CTTTACGGTGGGGAAAGGATAAAACTGTAAACATCTATACTGACAGTAGA
TATGCCTTTGCAACGGCACATGTACATGGAGCCCTGTACAAGGAAAGAGG
ACTATTGACATCAGGGGGAAAGAAAATTAAGAACAAGGAGCAGATTTTGG
CTCTTTTGGAGGCTATCTGGCTACCTAAGAAAGTGGCTATCATCCATTGC
CCCGGCCATCAAAAAGGGGAAGGAGCGGTAGAAAAAGGAAACCGCTTGGC
AGATAAAACAGCAAAGGAAGTAGCCAGAAAACCAGTGGGGACTACTTGTG
CCCCCCTTGGTACAGGCTCCAAACTATAGCCCCCAAGATATAGAGTTGGG
GAAGCAACTGCACGAGAAGTTTGAACATGGGTGGCTTTGGATTCCAGATG
GAAGGCCAGTCCTCCCTGCTGCGCTTGGTAACACCTTAATTAGCCAGATG
CATAACGCTACCCATCTTGGAGGAACTAAATTAATCGAACTGCTAAAAAG
AGACTATTATATTCCTGGACTAACCTCAAAGCTCGGGATGTGAGTGCACG
ATGCCCAATATGTGCACAGGTCAACTCTCGCCCCATCCCAAAGGAAAATG
GCACTCGATTAAGAGGACAAGCTCCTGGAGAGCATTGGGAAGTGGACTTT
ACAGAAGTTGCTCTGGCACTTTTGGATTTAAATATCTTCTGGTATTCATT
GACACCTATTCTGGATGGACTGAGGCCTTCCCCACAAAGAAGGAAACTGC
ACAAGTAGTAGCTAAGAAATTAAAGAAATAGTGCCTCGATTTGGCTTGCC
CTTATCATTGGGGTCCGACAATGGCCCGGCATTCATTGCCCAAACAAGTC
AAATGTTAGCTAAGGTATTAGGGATCAATTGGAAATTACATTGTATTTAC
AGACCTCAGAGTTCAGGACAAGTAGAAAGGATGAATAGAACACTTAAGGA
AACTAACTAAGTTTAAGCTGGAAACTGGGGAGAATTGGGTGAGCCTTCTT
CCTTTTGCTTTGTTATGGGCCCAGTGTACTCCATATATTATGGGAATTTC
CCCTTATGAAATGTTTGGGAGACCTCCCCCTTTACTCCCTAAAATTGGAA
TTGAAAAGGTTACAATAAGTAATAATACAAGTCTCCTTAAGTCTCTACAG
GCCTTGCAACAAACCCAAAATCAAGTCAAGGGCTTGATTAAAGCTGCTAG
ACCGACTCCGGGGACCTCACCCACATCATCCAGGTGATTGGGTGTGGATA
AAGAAGATCCAGTCTGCTAGCCTAGAGCCCCGGTGGGATGGTCCGTTTCC
AGTAACTCTAACCACACCAACAGCTGTCGAGGTTGCAGGGAAAAGACATC
ACCATACCCGCCTTAAGACAGCTCAACCTCCCCCGGAGACAGAGAAATGG
AAGGCAACACCCACAGAGGATCCACTCAAGATAAGACTCTCGCGGGAATG
ATTATAATTGGGTTAATTGTTATCAATAATGTAAAAGGGAACCCTCATCA
ACCTCAACAGGCTAAATGGGAATTAATTAAATCAGAAATGGGCATTCCCA
TATTAGTAAACCAGACTATGTACCAGCCTACATTTCATGTGGATTTGTGT
GATATATTAGGAAAGAAATTTAATTTTATAAGTGATGATCTGACCCCTGG
TATGGTTGTGGCAGGAGGACAAAGAAAGAGGTATTCAACAAGTACAGTTA
TATATGTGTCCCAGAGAAGGCCAAAGCACTTGCCATAAGCTAAACCAATA
TTATTGTGGCCATTGGGGTTGTGAAACCATAGCCCCTTGGAAGAACACAG
ACCCCTTTCTGACTCTTACACGACCTAGTCAGTCTTCCTGTGCCACAGCA
GGGAAATGCAATCCTGTCATTTTTACTGTCAAAAATTGGGAAGATCCATC
TTGGGTGATTGGAAAAACCTGGGGATTAAGGTTGTATGTTTTTGGAACTG
ATCCTGGAGTGTTAATAACAATACAGAAAAAGCCTGTCAGGATGCCACCG
TTAGTTCTAGTCCTGTTAGGCCTAATGACGGAGGGTTAAACGCCTTAACT
CCTACACAGTCAGCAATTACTAGGAGCACTAATAATGCCTCTTAATTCTT
TAGCTGAAGTAGTACTGCAGAATAGAAGAGGTTTAGACCTCTTATTTGTT
AAGCAAGGAGGTTTGTGTGTAGCACTAGGAGAAACTTGCTGTTTTTATGT
TAATCATTCTGGAATTATTAGGGATAGTTTAGCATTAATTAGACAAAGAG
TAAAAGACAGAAATGAGAAGTTAAAACAAGGAAGCAATGGTATGAATCTT
GGTTTAATGGAAACTCTTGGTTAACCACGTTATTGTCGGCTATAGCAGGA
CCATTGATAATTCTGCTGTTATTACCTTTGGGCCATGCTTGATCAAATGG
GTTAAGAGTTTAATCCAATATAACTGGGGCAAAGATTTTAATTTTAGGAG
CGTCCCGACCCATTGGCCAGAAATCCCGACTTCTGACTCGAAGATTGAGT
CATTCTAAAGAAAACCAGTGGGGAA
>scaffold_24606
TGGAGGCCCCAGCGAGATCTTCTCGTTGTGGGAAAATTGATCAGTGCACC
GGAGCGTTGGACCATTTGCGGTTGGGGAGGCCTCTAGGGCACTTGCCCTA
GCCCGCCGCCTGTGGTTTCTCGCTTTGCGGAGCACGATCCTGGGAGTGCT
GAGGCAGTTTCTGGTAGGGGGCCCAGGACCGTGCGGACGTCGGACGCGAC
AAGTAAGTCGGCGGTCGACTGAGACTGTGACGACAGTTTTCGTCCTGTTC
TGGTTTGTTAGTCTGTGTCTGTCTTTTTTGTTTTGCTTCTGCTTTATTGT
GGAACTATGGGACAATCCAAACTAACTCCGTTACAGTGCATGCTTAACAA
CTTTAAAGATTTTCGTCGTAGGGCAAGGGCCTATGGTGCTTCAGTAACCC
CTTTTGATTTGCAGCACTTTTGTCAATTAGATTGGCCGACCTTCGGAGTA
GGATGGCCCTCCGAGGGATCATTTAACATGCAGACTGCATTCCGGGTTCG
AGGTGTGATTTATAGAAACCCTGGGCATCCTGACCAAATTCCTTATGTTG
ATGTTTGGATTGATGTTGTTTCTGATGCCCCTAAATACTTACAGAATTGC
AGTCGTGCACCCGTTACTGTAATGGCAGCCATACCCCAGGGTTTTAAGAA
GCCCCCACCGGTGTTGCAGGGGCCTCCCTCGGAGAATGACTGGTATCCGC
CACCCTATAATGGAAATGGGGGTAGACGTCCTCCTCCGGAGGGATCGGGA
CCTCCTGTAACTCGGTCTAGGGGTCACAAGCCACCTTCCTCTGATTCAAA
AGAGCCAGTATCTGTTCAAGCTCCATTGAAGGTGATTCCAGGAGGTGGCG
GTGAGCCTACTGTCATCTACTCGCCATTCAGTACTAGTGATTTATATAAT
TGGAAATTGCAAACGCCATCCTTTTCAGAGAAACCATAAGGACTAACCTC
CCTTTTAGAGTCTATTTTCTTACCCATCAGCCCACTTGGGATGATTTCCA
ACAGCTCTTACAGGTCTTATTCACTACTGAAGAAAAGGAAAGAATTTTGC
GGGAGGCGGCTAGAGGAGTGACAAACCCAAATGGGCAGCCTACAGCAGAC
TTAACCAGGTTACAGGCTGTGTTTCCGACTCAACGTCCCCAGTGGGATCC
AAATACAGATCAAGGTAAGGAGGCTCTCCTAAGGTATTGCCAGTTCTGCT
GCAGGGACTCCGGGCTGCTGCACGTAGACCAATACATCTGTCCAAGGTAA
GTGAAGTAATTCAGACTAAGGACGAGTCACCTGCAGCATTCTTGGAAAGA
CTATTAGAGTCTTACCGCCTATATACACCTATTGACCCGGAGGACCCCAA
CAATAGAAGAGCCATTAATTTGGCCTTTATTAGCCAGTCGGCCCCTGACA
TTAGAAAGAAGTTACAGAGATTGGAAGGTTTTGAGGGAGAAAATTTATCC
AAATTATTAGAAATAGCTCAGAAGGTCTTTAACAATAGGGACGGTGTGCA
AAAGGTCATGTTTGTGGGAACCGACCTAAAAAAAACCCTAACCATGGGGG
ACCTAGCAGAAGGCCAAAATAGAAAACCTACGCTAGGAAGAGACCAATGT
GCTATTTGCAAAAAGAAAGGACATTGGAATGAGTGCCCTAAGGAGCAACC
AGGAGAAGAAAAAAGGCCCCTCATTCTTTTGGAAGATGAATAGGGGCGTC
AGGGCTCTTACCCCGAGAGCCCAAGGTAACTTTACAAGTAGGGGGCAAAC
CTGTGAACTTTTTAGCTGATACTGGTGCAACTTTCAGTTTTAACAGAAAC
TGCTGGTCTGTTATCCAAAGAAAAGACTGTAATTCAAGGAGCCACTGGAG
GGAAGGCATACCCATGGACACAGGCAAAAATTACTGACTTGGGAAAGGGA
ACCATCACGCTTTCGTTTTTAGTTATGCCTGAATGTCCTTTTCCTTTGCT
TGGAAAAGATTTGCTCCAGAAATTAAAAGCCACTATTAAGCAACGAGTGG
CATATCTCTCAAAGAGACTAGATCCGGTGGCTGGAGGAAGGCCTAGTTGC
CTGAGAGCACTAGCTGCTACTGCTATATTGACCAAAGACGCTTTAAATTG
ACCTTGGGCCCAAATATTGAAATTGTGGCTCCACATGCAGTTGAAGCCAT
GCTGCGCAGCCCTCCTGAAAGATGGATTTCCAATGCCCGGATTACTCAGT
ACCAGGTACTGTTGCTTAACCCCCACAGACCCAGTTTTTGAAAACTGCAG
CCCTGAACCCGCCACGCTGCTCCCGGATGATGAAGGCTCCATTGCATCAT
AACTGGAGTACGGCCAGACTTGAAGGAAGAGCCGTGGCCTAATCCGGATG
GGGTATTATTTACCAATGGAAGCAGTTTTGTATCCGACGGAGTAAGGTAT
GCCGGGGCAGCCATAGTAACGATCAGGGATGTGATATGGGCACAGGCCCT
AAGCCATGGGACATTGGCACAGAGGGCTAAACTTATAGCTCTAACACAAG
CTTTACGGTGGGGAAAGGATAAAACTGTAAACATCTATACTGATAGCCGA
TATGCTTTTGCAACGGCACATGTACATGGAGCCCTGTACAAGGAAAGAGG
ACTATTAACATCAGGGGGAAAGGAAATTAAAAACAAAGAGCAGATTTTGG
CTCTTTTGGAGGCAATCTGGCTACCTAAGAAAGTGGCTATTATCCATTGC
CCCGGCCATCAAAAAGGGGAAGGAGCGGTAGAAAAAGGAAACCGCTTGGC
AGATAAAACAGCAAAGGAAGTAGCCAGAAAACCAGTGGGGACTACTTGTG
CCCCCCTTGGTACAGGCTCCAAACTATAGCCCCCAAGATATAAAGTTGGG
GAAGCAACTGCATGGGAAGTTTGAACATGGGTGGCTTTGGATTCCAGATG
GAAGGCCGGTCCTCCCTGCTGCGCTTGGTAACACCTTAATTAGCCAGATG
CATAATGCTACCCATCTTGGAGGAACTAAGTTAATTGAACTGCTAAAAAG
AGACTATTATATTCCTGGACTAACCTCAAAGCTCGGGATGTGAGTGCACA
ATGCCCAATATGTGCACAGGTCAACTCTCGCCCCATCCCAAAGGAAAATG
GCACTCGATTAAGAGGACAAGCTCCTGGAGAGCATTGGGAAGTGGACTTT
ACAGAAGTTGATCTGGCACTTTTGGATTTAAATATCTTCTGGTATTCATT
GACACCTATTCTGGATGGACTGAGGCCTTCCCCACAAAGAAGGAAACTGC
ACAAGTAGTAGCTAAGAAATTAAAGAAATAGTGCCTCGATTTGGCTTGCC
CTTATCATTGGGGTCCGACAATGGCCCGGCATTCATTGCCCAAACAAGTC
AAATGTTAGCTAAGGTATTAGGGATCAATTGGAAATTACATTGTATTTAC
AGACCTCAGAGTTCAGGACAAGTAGAAAGGATGAATAGAACACTTAAGGA
AACTAACTAAATTTAAGCTGGAAACTGGGGAGAATTGGGTGAGCCTTCTG
CCTTTTGCTTTGTTACGGGCCCGGTGTACTCCATATATTATGGGAATTTC
CCCTTATGAAATGTTTGGGAGACCTCCCCCTTTACTCCCTAAAATTGGAA
TTGAAAAGGTTACAATGAGTAATAATACAAGTCTCCTTAAGTCTCTACAG
GCCTTGCAACAAACCCAAAATCAAGTCGAGGGCTTGATTAAAGCTGCTAG
ACCGACTCCGGGGACCTCACCCACATCATCCAGGCGATTGGGTGTGGATA
AAGAAGATCCAGCCTGCTAGCCTACAGCCCCGGTGGGATGGTCCGTTTCC
AGTAACTCTAACCACACCAACAGCTGTCGAGGTTGCAGGGAAAAAACATC
ACCATACCCGCCTTAAGACAGCTCAACCTCCCCCGGAGACAGAGAAATGG
AAGGCAACACCCACAGAGGATCCACTCAAGATAAGACTCTCGCGGGAATG
ATTATAATTGGGTTAATTGTTATCAATAATGTAAAAGGGAACCCTCATCA
ACCTCAACAGGCTAAATGGGAATTGATTAAATCAGAAACAGGCATCCCCA
TATTAGTAAACCAGACTATGTACCAGCCTACATTTCATGTGGATTTGTGT
GATATATTAGGAAAGAAATTTAATTTTATAAGTAATGATCTGGCCCCTGA
TATGGTTGTGGCAGGAGGACAAAGAAAGAGGTATTCAACAAGTACAGTTA
TATATGTGTCCCAGAGAAGGCCAAAGCACTTGCCATAAGCTAAACCAATA
TTATTGTGGCCATTGGGGTTATGAGACCATAGCCCCTTGGGAGAACACAG
ACCCCTTTCTGACTCTTACACGACCTAGTCAGTCTTCCTGTGCCACAGCA
GGGAAATGCAATCCTGTCATTTTTACTGTCAAAAATTGAGAAGATCCATC
TTGGGTGATTGGAAAAACCTGGGGATTAAGGTTGTATGTTTTTGGAACTG
ATCCTGGAGTGTTAATAACAATACAGAAAAAGCCTGTCAGGATTCCACCG
TTAGTTCTAGTCCTGTTAGGCCTAATGACGGAGGGTTAAACGCCTTAACT
CCTACACAGTCAGCAATTACTAGGAGCACTAATAATGCCTCTTAATTCTT
TAGCTGAAGTAGTACTGCAGAATAGAAGAGGTTTAGACCTCTTATTTCTT
AAGCAAGGAGGTTTGTGTGTAGCACTAGGAGAAACTTGCTGTTTTTATGT
TAATCATTCTGGAATTATTAGGGATAGTTTAGCATTAATTAGACAAAGAG
TAAAAGACAGAAATGAGAAGTTAAAACAAGGAAGCAATGGTATGAATCTT
GGTTTAATAAAAACTCTTGATTAACCACGTTATTGTCGGCTATAGCAGGA
CCATTGATAATTCTGCTGTTATTACCTTTGGGCCATGCTTGATCAAATGG
GTTAAGAGTTTAATCCAATATAACTGGGGCAAAGATTTTAATTTTAGGAG
CGTCCCGACCCATTGGCCAGAAATCCCGACTTCTGACTCGAAGATTGAGT
CATTCTAAAGAAAACCAGTGGGGAA
>scaffold_7076
TGGAGGCCCCAGCGAGATCTTCTCGTTGTGGGAAAATTGATCAGTGCACC
AGGGCGTTGGACCATTTGCGGTTGGGGAGGCCTCTAGGGCACTTGCCCTA
GCCCACCGCCCGTGGTTTCTCGCTTTGTGGAGCGTGATCTTGGGAGTGCT
GAGGCAGTTTTTGGTAGGGGCCCCAGGACCGTGCGGACGTCGGACGCGAC
AAGTAAGTCGGCGGTCGACTGAGACTGTGACGACAGTTTTCGTCTTGTTT
TGGTTCGTTAGTCTGTGTCTGTTTTTCTTGTGTTGCTTCTGCTTTACTGT
GGAACTATGGGACAATCTAAGCTAACACCGCTTCAATGCATGCTTAATCA
CTTTAAAGATTTCCGTCACAGGGCAAAGGCTTATGGTGCTTTAGTAACCC
CTTTTGATTTGCAGCGGTTTTGTCAACTAGATTGGCCGACCTTCGGAGTA
GGATGGCCCTCCGAGGGATCATTTAATTTACAGACTGCATTTCGGGTTCG
GGGTGTTGTTTATGGGAACCCGGGGCATCCTGACCAAATTCCTTATATTG
ATGTATGGATTGACGTTGTTTCTGATGCCCCTAAGTACTTACAGAATTGC
AGTCGCGCCCCCGTTACTGTAATGGCAGCCATACCCCAAGGTCTTAAGAA
GCCCCCACCAGTGTTGCAGGGCCCTCCGTCGGAGGATGACTGGTATCCAC
CACCCTATCATGGTGACGGGAGTGGACGTCCTCCTCCGGAAAGACCAGAA
CCTCCTGTAACCCGGTCTAGGGGTCGTAGGCCACCTTCCCCTGATTCAAA
AGAGCCAGTATCTGTTCAAGCCCCATTGAAGGTGATTCCAGGAGGTGGAG
GTGAGCCTACTGTCATCTACTCGCCATTCAGTACTAGTGATTTATATAAT
TGGAAATTGCAAACGCCATCCTTTTCAGAAAAACCACAAGGATTAACCTC
CCTTCTAGAGTCTATTTTTTTACCCATCAGCCCACTTGGGATGATTGTCA
GCAGCTTTTGCAGGTTTTATTCACCACTGAGGAAAAAGAAAGGATTTTGC
GGGAGGCAGCCAGAGGAGTCACGGACCCGAATGGGCTGTCAACAGCAGAC
TTAACCAGGATACAGGCTGTGTTTCCTACTCAGCGTCCCCAGTGGGATCC
CAATACGGATCAAGGTAAGGAGGCTCTCCTAAGGTATCGCCAGTTCTGCT
ACAGGGACTCCGGGCTGCTGCACGTAGACCAATAAATCTGTCCAAGGTAA
GCAAAGTAATTCAGACCAAGGATGAGTCACCTGCAGCATTTTTAGAGAGA
CTATTAGAATCTTACCGCTTGTATACGCCTATTGACCCGGAGGACCCCAA
CAATAGAAGAGCCATTAATTTGGCCTTTGTGAGCCAGTCGGCCCCAGATA
TTAGAAGAAAGTTACAGAAGCTAGAAGGTTTTGAGAGAGAGAATTTATCC
AAATTGCTAGAAATAGCCCAGAAAGTTTTCAACAATAGAGACGATGTGCA
GAAAATAATGTTTGTGGGAAGGGAACTAGAAGAAGCCGAGGAGGATCAGG
ATTTGTCACCTGGACCAGGTAAACAGGTTGGCCTTGAAAAAGACCAATGT
GCATATTGCAAACAGAAAGGGCACTGGAATGAGTGTCCCAACCAACCAAA
AGGTAAAAATACAAGCACCCCAATTCTTCTGGAAGATAACTAGGGGTGTC
AGGGCTCTAACCCCGAGAGCCCCGGATAACCTTGCAAGTGGGGGGCCAAC
CTGCGGACTTTCTGGTAGATACTGGAGCAACATTCTGTTTTAAATCAGCC
TGTTGGCCCTGTGAGTAAAGAAAAAACCACTATTCTTGGGGCAACTGGAG
GAAGAGCATACTCTTGGACTCGGGCTCGTATAACTGACCTGGGAAAAGGG
ACCATCACCCATTCCTTTTTGGTTATGCCTGAATGCCCCTATCCTTTGTT
AGGAAGAGATTTGCTACAAAAATTACAGGCCACTATTAAAAGACCAGTTG
CATACTTATCTAAAAAGTTAGATTGCGTGGCTGCAGGGTGGCCTAATTGT
CTGAGGGCCTTTGCAGCCACGGCAGTTCTAGTGAAAGAAGCCCACAATTG
ACGCTTGGGCAGCCTGTGACTGTTATCGGACCTCACTTTGTGGAGCGGCT
CCTGAAGGGACCACCCGAGCGATGGATATCGAACGCTCGAATCAGCCAAT
ACCAGGTACTCTTATTAAACCCTCACAGGTTCAATTTGCTAAACCGACAA
TATTGAATCCGCAACCTTGCTCCCAGATGATGAAGGAACCTGTACATGAT
AACTGGGGTAAGACCTGACTTACGAGATGAGCCTTGGCTCAACCCAGACG
CCACCCTGTACACGGACGGAAGCAGTTATGTCACAGAAGGCGTCAGGTAT
GTGGGAGCAGCGGTAGTTGCCGATGACACTGTGGTTTGGGCTCAGGCTCT
CGGACAAGGGACTTCAGCCCAGAAGGCCGAGCTCATGGCATTAACTGAAG
CTCTTAAATGGGCTCGAGGGAAAACTGTTAACATCTACACTGATAGCCGA
TATGCCTTTGCAACGGCACATGTACATGGAGCCCTGGACAAGGAAAGAGG
ACTATTAACATCAGGGGGAAAGGAAATTAAGAACAAGGAGCAGATTTTAG
CTCTTTTGGAGGCTATCTGGCTACCTAAGAAAGTGGCTATTATCCATTGC
CCCGGCCATCAAAAAGGGGAAGGAGCGGTAGAAAAAGGAAACCGCTTGGC
AGATAAAACAGCAAAGGAAGTAGCCAGAAAACCAGTGGGGACTACTTGTG
CCCCCCTTGGTACAGGCTCCAAACTATAGCCCCCAAGATATAGAGTTGGG
GAAGCAACTGCACGGGAAGTTTAAAAATGGGTGGCTTTGGATTCCAGATG
GAAGGCCACTCCTCCCTGCCGCTCTTGGCAGCCATTTAATCAATCAAATG
CATAACGCTACCCATCTTGGAGGAACTAAGTTAATTGAACTGCTAAAAAG
AGACTATTATATTCCTGGACTAACCTCAAAGCTCGGGATGTAAGTGCGCG
ATGCCCAATATGTGCACAAGTCAACTCTTGCTCCACCGCAACAGGAGGCG
GCGTGCGACAGAAAGGACAAGCTCCTGGAGAACATTGGGAGGTAGACTTT
ACAGAAGTTGCCCTGGCACTTTCGGGTTTAAGTATCTTCTGGTTTTCATT
GACACCTACTCTGGATGGACCGAGGCCTTCCCCACTAGAAAGGAGACTGC
ACAAGTAGTAGCTAAGAAATTACAGAAATAGTACCTCGATTCGGTTTGCC
CTTATCACTGGGGTCCGACAATGGCCCGGCATTCATTGCCCAAACAAGTC
AAATGTTAGCTAAGGTATTAGGGATTAATTGGAAATTACATTGTATTTAC
AGACCTCAGAGTTCAGGACAAGTAGAAAGGATGAATAGAACACTTAAGGA
AACTAACTAAATTTAAGCTGGAAACTGGGGAGAATTGGGTGAGCCTTCTT
CCTTTTGCTTTGTTACGGGCCCAGTGTACTCCATATATTATGGGAATTTC
CCCTTATGAAATGTTTGGGAGACCTCCCCCTTTACTCCCTAAAATTGGAA
TTGAAAAGGTTACAATAAGTAATAACACAAGTCTCCTTAAGTCTCTACAG
GCCTTGCAACAAACCCAAAATCAAGTCAAGGGCTTGATTAAAGCTACTAG
ACCGACTCCGGGGACCTCACCCACATCATCCAGGTGATTGGGTGTGGATA
AAGAAGATTCAGCCTCCTAGCCTAGAGCCCCGGTGGGATGGTCCGTTTCC
AGTAATCCTGACCACACCAACGGCTGTCAAAGTTGCAGGAAAAAGACATC
ACCATACTCGCCTTAAGGCAGCTCAACCTCCCCCAGAAAAGGAGAAATGG
AAAGCAACACCCACAGAGGATCCACTCAAGGATAGACTCTCATGGGAATA
ATTGTGTTAGGGTTAGTTGTTATTACCAATGTACACGGGAACCCTCATCA
ACCTCAACAGGCTCAATGGGAATTGATTAAATCAGAAACAGGTATCTCCA
TATTAGTAAACCAGACTATGTACCAGCCTACATTTCATGTAGATTTGTGT
AATATACTTGGGGAGGAATTAAATAAGCAAACAAAAGATCAGGACCGTGG
TGGGGCTGTGGAGTAAAAATTATGAAAAGGGTATCCAACAAGTGCAGTTA
TATATGTGTCCTAGAGAAGATCAAAGCACTTGCAATAAGCCTAACCAATA
TTATTGTGGTCATTGGGGTTGTGAGACCATAGCCCCTTGGAAGAGCACAG
ACCCCTTTCTGACTCTTACACGACCTAGTCAGTCTTCCTGTGCCACAGCA
GGGAAATGCAATCCTGTCGTTTTTACTGTCAAAAATTGGGAAGATCCATC
TTGGGGGACTGGGAAAACTTGAGGATTAAGGTTGTATGTTTCTGGAGATG
ATCCCGGAATGTTAATGACAATACAAAAAAAGCCTGTCCGGATACCGTCG
ATAGCCATAGTCCTGTCGGGTCTAATAATGAAGGGTTAAAGGACTTAACT
CCTACCCAGTTAACAACTATTAGGAATACTAATAACATCTCTTAATTCCT
TAGCTGAAGTAGTACTGCAGAATAGGAGAGGTTTAGATCTCTTATTTCTT
AAGCAAGGAGGTTTGTGTGTAGCATTAGGAGAAACTTGCTGTTTCTATGT
TAATCATTCTGGTATTATTAGGGATAGTTTAGCATTAATTAGACAGAGGG
TGAAGGATAGAAATAAAAAATTAAGGCAGGGCAGTAATGGTATGAGTCTT
GGTTTAATGAAAATTCCTGGCTAACCACGCTATTGTCAGCCATAGCAGGG
CCATTAATTATGCTGATATTATTATTTTTGGACCCTGCTTAATAAAGTGG
CTTAGAAGTTTAGTCTCACATGACCGGGGCAAAGATTTTAATTTTAGGAG
CATCCCGACGAGTTGGCCGAGAGTTCCAACTTCTGACTCGAAGATTGAGT
CACTGTAAAGAAAACCAGTGGGGAA
>scaffold_7237-
TGGAGGCCCCAGCGAGATCTTCTCGTTGTGGGAAAATTGATCAGTGCACC
GGAGCGTTGGACCATTTGCGGTTGGGGAGGCCTCTAGGGCACTTGCCCTA
GCCCGCCGCCTGTGGTTTCTCACTTTGCGGAGCACGATCCTGGGAGTGCT
GAGGCAGTTTCTGGTAGGGGGCCCAGGACCGTGCGGACGTCGGACGCGAC
AAGTAAGTCGGCGGTCGACTGAGACTGTGACGACAGTTTTCGTCCTGTTC
TGGTTTGTTAGTCTGTGTCTGTCTTTTTTGTTTTGCTTCTGCTTTATTGT
GGAACTATGGGACAATCCAAACTAACTCCGTTACAGTGCATGCTTAACAA
CTTTAAAGATTTTCGTCGTAGGGCAAGGGCCTATGGTGCTTCAGTAACCC
CTTTTGATTTGCAGCGCTTTTGTCAATTAGATTGGCCGACCTTCGGAGTA
GGATGGCCCTCCGAGGGATCATTTAACATGCAGACTGCATTCCGGGTTCG
AAGTGTGATTTATGGAAAACCTGGGCATCCCGACCAAATTCCTTATATTG
ATGTTTGGATTGATGTAGTTTCTGATGCCCCTAAATACTTACAGAGTTGC
AGTCGTGCACCCGTTACTGTAATGGCAGCCATACCCCAGAGTTTTAAAAA
GCCCCCACCGGTGTTGCAGGGACCTCCCTCAGAGGATGACTGGTATCCGC
CACCCTATAATGGAAATGGGGGTAGACGTCCTCCTCCGGAGGGACCGGGA
CCTCCTGTAACCCGGTCTAGGGATCATAGGCCACCTTCCCCTGATTCAAA
AGAGCCAGTATCTGTTCAAGCCCCATTGAAGGTGATTCCAGGAGGTGGCG
GTGAGCCTACTGTCATCTACTTGCCATTCAGTACTAGTGATTTATATAAT
TGGAAATTGCAAACGCCATCCTTTTCAGAGAAACCATAAGGACTAACCTC
CCTTTTAGAGTCTATTTTCTTACCCATCAGCCCACTTGGGATGATTTCCA
ACAGCTCTTACAGGTCTTATTCACTACTGAAGAAAAGGAAAGAATTTTGC
GGGAGGCGGCTAGAGGAGTAACAAACCCAAATGGGCAGCCTACAGCAGAC
TTAACCAGGTTACAGGCTGTGTTTCCGACTCAACGTCCCCAGTGGGATCC
AAATGCAGATCAAGGTAAGGAGGCTCTCCTAAGATATCGCCAGTTCTGCT
ACAGGGACTCCGGGCTGCTGCACGTAGACCAATAAATCTGTCCAAGGTAA
GTGAAGTAATTCAGACTAAGGACGAGTCACCTGCAGCATTCTTGGAAAGA
CTATTAAAGTCTTACCGCTTATATACACCTATTGACCCGGAGGACCCCAA
CAATAGAAGAGCCATTAATTTGGCCTTTGTTAGCCAGTCGGCCCCTGACA
TTAGAAAGAAGTTACAGAGATTGGAAGGTTTTGAGGGAGAAAATTTATCC
AAATTATTAGAAATAGCTCAGAAGGTCTTTAACAATAGGGACGGTGTGCA
AAAGGTCATGTTTGTGGGAACCGACCTAAAAAAAACCCTAACCATGGGGG
ACCTAGCAGAAGGCCAAAATAGAAAACCTAGGCTAGGAAGAGACCAATGT
GCTATTTGCAAAAAGAAAGGACATTGGAATGAGTGCCCTAAGGAGCAACC
AGGAGAAGAAAAAAGGCCCCTCATTCTTTTGGAAGATGAATAAGGGCATC
AGGGCTCTTACCCCAAGAGCCCAAAGTAACTTTACAAGTAGGGGGCAAAC
CTGTGAACTTTTTAGCTGATACTGGTGCAACTTTCAGTTTTAACAGAAAC
TGCTGGTCTGTTATCCAAAGAAAAGACTGTAATTCAAGGAGCCACTGGAG
GGAAGGCATACCCATGGACACAGGCAAAAATTACTGACTTGGGAAAGGGA
ACCATCACGCATTCGTTTTTAGTTATGCCTGAATGTCCTTTTCCTTTGCT
TGGAAGAGATTTGCTCCAGAAATTAAAAGCCACTATTAAGCAACGAGTGG
CATATCTCTCAAAGAGACTAGATCCGGTGGCTGGAGGAAGGCCTAGTTGC
CTGAGAGCACTAGCTGCTACTGCTCTATTGACCAAAGACGCTTTAAATTG
ACCTTGGGCCAAAATATTGAAATTGTGGCTCCACATGCAGTTGAAGCCAT
GCTGCGCAGCCCTCCTGAAAGATAGATTTCCAACGCCCGGATTACTCAGT
ACCAGGTACTGTTGCTTATTCCCCACAGACCCAGTTTTTGAAAACTGCAG
CCCTGAACCCGCCACGCTGCTCCCGGATGATGAAGGCTCCATTGCATCAT
AACTGGACTACGGCCAGACTTGAAGGATGAGCCATGGCCTAATCCGGATG
CGGTATTATTTACCAATGGAAGCAGTTTTGTATCTGACGGAGTAAGGTAT
GCCGGGGCAGCCATAGTAACGGTCAGGGATGTGATATGGGCACAGGCCCT
AAGCCATGGGACATTGGCACAGAGGGCTAAACTTATAGCTCTAACACAAG
CTTTACGGTGGGGAAAGGATAAAACTGTAAACATCTATACTGATAGTAGA
TATGCCTTTGCAACGGCACATGTACATGGAGCCCTGTACAAGGAAAGAGG
ACTATTGACATCAGGGGGAAAGGAAACTAAGAACAAGGAGCAGATTTTGG
TTCTTTTGGAGGCTATCTGGCTACCTAAGAAAGTGGCTATTATCCATTGC
CCCGGCCATCAAAAAGGGGGAGGAGCGGTAGAAAAAGGAAACCGCTTGGC
AGATAAAACAGCAAAGGAAGTAGCCAGAAAACCAGTGGGGACTACTTGCG
CCCCCCTTGGCACAGGCTCCAGACTATAGCCCCCAAGATATAGAGTTGGG
GAAGCAACTGCACGGAAAGTTTGAACATGGGTGGCTTTGGATTCCAGATG
GAAGGCCGGTCCTCCCTGCTGCGCTTGGTAACACCTTAATTAGCCAGATG
CATAATGCTACCCATCTTGGAGGAACTAAGTTAATTGAACTGCTAAAAAG
AGACTATTATATTCCTGGACTAACCTCAAAGCTCGGGATGTGAGTGCACG
ATGCCCAATATGTGCACAGGTCAACTCTCGCCCCATCCCAAAGGAAAATG
GCACTCGATTAAGAGGACAAGCTCCTGGAGAGCATTGGGAAGTGGACTTT
ACAGAAGTTGCTCTGGCACTTTTGGATTTAAATATCTTCTGGTATTCATT
GACACCTATTCTGGATGGACTGAGGCCTTCCCCACAAAGAAGGAAACTGC
ACAAGTAGTAGCTAAGAAATTAAAGAAATAGTGCCTCGATTTGGCTGGCC
CTTATCATTGGGGTCCGACAATGGCCCGGCATTCATTGCCCAAACAAGTC
AAATGTTAGCTAAGGTATTAGGGATCAATTGGAAATTACATTGTATTTAC
AAACCTCAGAGTTCAGGACAAGTAGAAAGGATGAATAGAACACTTAAGGA
AACTAACTAAATTTAAGCTGGAAACTGGGGAGAATTGGGTGAGCCTTCTG
CCTTTTGCTTTGTTACGGGCCCGGTGTACTCCATATATTATGGGAATTTC
CCCTTATGAAATGTTTGGGAGATCTCCCCCTTTACTCCCTAAAATTGGAA
TTGAAAAGGTTACAATGAGTAATAATACAAGTCTCCTTAAGTCTCTACAG
GCCTTGCAACAAACCCAAAATCAAGTCAAGGGCTTGATTAAAGCTGCTAG
ACCGACTCCGGGGACCTCACCCACATCATCCAGGCGATTGGGTGTGGATA
AAGAAGATCCAGCCTGCTAGCCTAGAGCCCCGGTGGGATGGTCCATTTCC
AGTAATCCTGACCACACCAACGGCTGTCAAAGTTGCAGGAAAAAGACATC
ACCATACCCGCCTTAAGACAGCTCAACCTCCCCCGGAGACAGAGAAATGG
AAGGCAACACCCACAGAGGATCCACTCAAGATAAGACTCTCGCGGGAATA
ATTATAATTGCGTTAATTGTTATCAATAATGTAAAAGGGAACCCTCATCA
ACCTCAACAGGCTAAATGGGAATTAATTAAATCAGAAACAGGCATCCCCA
TATTAGTAAACCAGACTATGTACCAGCGTACATTTCATGTGGATTTGTGT
GATATATTAGGAAAGAAATTTAATTTTATAAGTGATGATCTGGCCCCTGG
TATGGTTGTGGCAGGAGGACAAAGAAAGAGGTATTCAACAAGTACAGTTA
TATATGTGTCCCAGAGAAGGCCAAAGCACTTGCCATAAGCTAAACCAATA
TTATTGTGGCCATTGGGGTTGTGAGACCATAGCCCCTTGGGAGAACACAG
ACCCCTTTCTGACTCTTACACGACCTAGTCAGTCTTCCTGTGCCACAGCA
GGGAAATGCAATCCTGTCATTTTTACTGTCAAAAATTGGGAAGATCCATC
TTGGGTGATTGGAAAAACCTGGGGATTAAGGTTGTATGTTTTTGGAACTG
ATCCTGGAGTGTTAATAACAATACAGAAAAAGCCTGTCAGGATGCCACCA
TTAGTTCTAGTCCTGTTAGGCCTAATGACGGAGGGTTAAACGCCTTAACT
CCTACACAGTCAGCAATTACTAGGAGCACTAATAATGCCTCTTAATTCTT
TAGCTGAAGTAGTACTGCAGAATAGAAGAGGTTTAGACCTCTTATTTCTT
AAGCAAGGAGGTTTGTGTGTAGCACTAGGAGAAACTTGCTGTTTTTATGT
TAATCATTCTGGAATTATTAGGGATAGTTTAGCATTAATTAGACAAAGAG
TAAAAGACAGAAATGAGAAGTTAAAACAAGGAAGCAATGGTATAAATCTT
GGTTTAATGGAAACTCTTGGTTAACCACGTTATTGTCGGCTATAGCAGGA
CCATTGATAATTCTGCTGTTATTACCTTTGGGCCATGCTTGATCAAATGG
GTTAAGAGTTTAATCCAATATAACTGGGGCAAAGATTTTAATTTTAGGAG
CGTCCCGACCCATTAGCCAGAAATCCCGACTTCTGACTCGAAGATTGAGT
CATTCTAAAGAAAACCAGTGGGGAA
>scaffold_941
TGGAGGCCCCAGCGAGATCTTCTCGTTGTGGGAAAATTGATCAGTGCACC
AGGGCGTTGGACCATTTGCGGTTGGGGAGGCCTCTAGGGCACTTGCCCTA
GCCCACCGCCCGTGGTTTCTTGCTTTGTGGAGCGTGATCTTGGGAGTGCT
GAGGCAGTTTTTGGTAGGGGCCCCAGGACCGTGCGGACGTCGGACGCGAC
AAGTAAGTCGGCGGTCGACTGAGACTGTGACGACAGTTTTCGTCTTGTTT
TGGTTTGTTAGTCTGTGTCTGTTTTTCTTGTGTTGCTTCTGCTTTACTGT
GGAACTATGGGACAATCTAAGCTAACACCGCTTCGATGCATGCTTAATCA
CTTTAAAGATTTCCGTCACAGGGCAAAGGCTTATGGTGCTTTAGTAACCC
CTTTTGATTTGCAGCGGTTTTGTCAACTAGATTGGCCGACCTTCGGAGTA
GGATGGCCCTCCGAGGGATCATTTAATTTATAGACTGCATTTCGGGTTCG
GGGTGTTGTTTGTGGGAACCCGGGGCATCCTGACCAAATTCCTTATATTG
ATGTATGGATTGACGTTGTTTCTGATGCCCCTAAGTACTTACAGAATTGC
AGTCGCGCCCCCGTTACTGTAATGGCAGCCATACCCCAAGGTCTTAAGAA
GCCCCCACCAGTGTTGCAGGGCCCTCCGTCGGAGGATGACTGGTATCCAC
CACACCATCATGGTGATGGGAGTGGACGTCCTCCTCCGGAAAGACCAGAA
CCTCCTGTAACCTGGTCTAGGGGTCGTAGGCCACCTTCCCCTGATTCAAA
AGAGTCAGTATCTGTTCAAGCCCCATTGAAGGTGATTCCAGGAGGTGGAG
GTGAGCCTACTGTCATCTACTCGCCGTTCAGTACTAGTGATTTATATAAT
TGGAAATTGCAAACGCCATCCTTTTCAGAAAAACCACAAGGATTAACCTC
CCTTCTAGAGTCTATTTTTTTACCCATCAGCCCACTTGGGATGATTGTCA
GCAGCTTTTGCCGGTTTTATTCACCACTGAGGAAAAAGAAAGGATTTTGC
GGGAGGCAGCCAGAGGAGTCACGGACCCGAATGGGCTGCCAACAGCAGAC
TTAACCAGGATACAGGCTGTGTTTCCTACTCAGCATCCCCAGTGGGATCC
CAATACGGATCAAGGTAAGGAGGCTCTCCTAAGGTATCGCAAGTTCTGCT
ACAGGGACTCCGGGCTGCTGCACGTAGACCAATAAATCTGTCCAAGGTAA
GCGAAGTAATTCAGACCAAGGATGAGTCACCTGCAGCATTTTTAGAGAGA
CTATTAGAATCTTACCGCTTGTATACACTTATTGACCCGGAGGACCCCAA
CAATAGAAGAGCCATTAATTTGGCCTTTGTGAGCCAGTCGGCCCCAGATA
TTAGGAGAAAGTTACAGAAGCTAGAAGGTTTTGAGGGAGAGAATTTATCC
AAATTGCTAGAAATAGTCCAGAGAGTTTTCAACAATAGAGACGATGTGCA
GAAAATAATGTTTGTGGGAACGGACCTAGAGGAAGCCGAGGAGGATCAGG
ATTTGTCACCTGGACCAGGTAAACAGGTTGGCCTTGAAAAAGACCAATGT
GCATATTGCAAACAGAAAGGGCACTGGAATGAGTGTCCCAAGCAACCAAA
AGGTAAAAATACAAGCACCCCAATTCTTCTGGAAGATAACTAGGGGTGTC
AGGGCTCTAACCCCGAGAGCCCCAGATAACCTTGCAAGTGGGGGGCCAAC
CTGTGGACTTTCTGGTAGATACTGGAGCAACATTCTGTTTTAAATCAGCC
TGTTGGCCCTGTGAGTAAAGAAAAAACCACTATTCTTGGGGCAACTGGAG
GAAGAGCATACCCTTGGACTCGGGCTCGTATAACTGACCTGGGAAAAGGG
ACCATCACCCATTCCTTTTTGGTTATGCCTGAATGCCCCTATCCTTTGTT
AGGAAGAGATTTGCTACAAAAATTACAGGCCACTATTAAAAGACCAGTTG
CATACTTATCTAAAAGGTTAGATTGCGTGGCTGCAGGGTGGCCTAATTGT
CTGAGGGCCGTTGCAGCCACGGCAGTTCTAGTGAAAGAAGCCCACAATTG
ACGCTTGGGCAGCCTGTGACTGTTATCGGACCTCACTTTGTGGAGCGGCT
CCTGAAGGGACCACCCGAGCGATGGATATCAAACGCTCGAATCACCCAAT
ACCAGGTACTCTTATTAAACCCTCACAGGTTCGATTTGCTAAACCAACAA
TATTGAATCCGCAACCTTGCTCCCAGATGATGAAGGAACCTGTACATGAT
AACTGGGGTAAGACCTGACTTACGAGATGAGCCTTGGCTCAACCCAGACG
CCACCCTGAATACAGACGGAAGCAGTTATGTCACAGAAGGCGTCAGGTAT
GCGGGAGCAGCGGTAGTTGCCGATGACACTGTGGTTTGGGCTCAGGCTCT
CGGACAAGGGACTTCAGCCCAGAAGGCCGAGCTCATTGCATTAACTGAAA
CTCTTAAATGGGCTCGAGGGAAAACTGTTAACATCTACACTGATAGCCGA
TATGCCTTTGCAACGGCACATGTACATGGAGCCCTGGACAAGGAAAGAGG
ACTATTAACATCAGGGGGAAAGGAAATTAAGAACAAGGAGCAGATTTTGG
CTCTTTTGGAGGCTATCTGGCTACCTAAGAAAGTGGCTATCATCCATTGC
CCCAGCCATCAAAAAGGGGAAGAAGCGGTAGAAAAAGGAAACTGCTTGGC
AGATAAAACAGCAAAGGAAGTAGCCAGAAAACCAGTGGGGACTACTTGTG
CCCCCCTTGGTACAGGCTTCAAACTATAGCCCCCAAGATATAGAGTTGGG
GAAGCAACTGCACGGGAAGTTTGAACATGGGTGGCTTTGGATTCCAGATG
GAAGGCCGGTCCTCCCTGCTGTGCTTGGTAACACCTTAATTAGCCAGATG
CATAATGCTACCCATCTTGGAGGAACTAAGTTAACTGAACTGCTAAAAAG
AGACTATTATGTTCCTGGACTAACCTCAAAGCTCGGGATGTGAGTGCACG
ATGCCCAATATGCGCACAGGTCAACTCTCGCCCCATCCCAAAGGAAAATG
GCACTCGATTAAGAGGACAAGCTCCTGGAGAGCATTGGGAAGTGGACTTT
ACAGAAGTTGCTCTGGCACTTTTGGATTTAAATATCTTCTGGTATTCATT
GACACCTATTCTGGATGGACTGAGGCCTTCCCCACAAAGAAGGAAACTGC
ACAAGTAGTAGCTAAGAAATTAAAGAAATAGTGCCTCGATTCGGTTTGCC
CTTATCACTGGAGTCCGACAATGGCCCGGCATTCATTGCCCAAACAAGTC
AAATGTTAGCTAAGGTATTAGGGATTAATTGGAAATTACATTGTATTTAC
AGACCTCAGAGTTCAGGACAAGTAGAAAGGATGAATAGAACACTTAAGGA
AACTAACTAAATTTAAGCTGGAAACCGGGGAGAATTGGGTGAGCCTTCTT
CCTTTTGCTTTGTTACGGGCCCGGTGTACTCCATATATTATGGGAATTTC
CCCTTATGAAATGTTTGGGAGACCTTCCCCTTTACTCCCTAAAATTGGAA
TTGAAAAGGTTACAATAAGTAATAACACAAGTCTCCTTAAGTCTCTACAG
GCCTTGCAACAAACCCAAAATCAAGTCAAGGGCTTGATTAAAGCTACTAG
ACTGACTCCGGGGACCTCACCCACATCATCCAGGTGATTGGGTGTGGATA
AAGAAGATTCAGCCTGCTAGCCTAGAGCCCCGGTGGGATGGTCCGTTTCC
AGTAATCCTGACCACACCAACGGCTGTCAAAGTTGCAGGAAAAAGACATC
ACCGTACTCGCCTTAAGGCAGCTCAACCTCCCCCAGAAAAGGAGAAATGG
AAAGCAACACCCACAGAGGATCCACTCAAGATAAGACTCTCGCGGGAATA
ATTGTGTTAGGGTTAGTTGTTATTACCAATGTACACGGGAACCCTCATCA
ACCTCAACAGGCTCAATGGGAATTGATTAGATCAGAAACAGGTATCTCCA
TATTAGTAAACCAGACTATGTACCAGCCTACATTTCATGTAGGTTTGTGT
AATATACTTGGGGAGGAATTAAATAAGCAAATAAAAGATCAGGACCGTGG
TGGGGCTGTGGAGTAAAAATTATGAAAAGGGTATCCAACAAGTGCAGTTA
TATATGTGTTCTAGAGAAGATCAAAGCACTTGCAATAAGCCTAACCAATA
TTATTGTGGTCATTGGGGTTGTGAGACCATAGCCCCTTGGAAGAACACAG
ACCCCTTTCTGACTCTTACACGACCTAGTCAGTCTTCCTGTGCCACAGCA
GGGAAATGCAATCCTGTCGTTTTTACTGTCAAAAATTGGGAAGATCCATC
TTGGGTGACTGGGAAAACTTGGGGATTAAGGTTGTATGTTTCTGGAGATG
ATCCCGGAATGTTAATGACAATACAGAAAAAGCCTGTTCGGATACCGTCG
ATAGCCATAGTCCTGTCGGGTCTGATAATGAAGGGTTAAAGGACTTAACT
CCTACCCAGTTAACAACTATTAGGAATACTAATAACATCTCTTAATTCCT
TAGCTGAAGTAGTACTGCAGAATAGGAGAGGTTTAGATCTCTTATTTCTT
AAGCAAGGAGGTTTGTGTGTAGCATTAGGAGAAACTTGCTGTTTTTTTGT
TAATCATTCTGGTATTATTAGGGATAGTTTAGCATTAATTAGACAGAGGG
TGAAGGATAGAAATGAAAAATTAAGGCAGGGCAGTAATGGTATGAGTCTT
GGTTTAATGAAAATTCCTGGCTAACCATGCTGTTGTCAGCCATAGCAGGG
CCATTAATTATGCTGATATTATTATTTTTGGACCCTGCTTACTAAAGTGG
CTTAGAAGTTTAGTCTCACATGACCGGGGCAAAGATTTTAATTTTAGGAG
CATCCCGACGAGTTGGCCGAGAATTCCAACTTCTGACTCGAAGATTGAGT
CACTGTAAAGAAAACCAGTGGGGAA
